# Supplementary material for: A systems approach to identifying correlated gene targets for the loss of colour pigmentation in plants
Source: BMC Bioinformatics. 2011 Aug 17;12:343. doi: 10.1186/1471-2105-12-343 (PMC3180701; doi:10.1186/1471-2105-12-343)
Supplement: Additional file 1 — AC8_subnet.sbml. This is an sbml [23] file representing the AraCyc flavonoid subnetwork model. [file 1471-2105-12-343-S1.SBML]

<?xml version="1.0" encoding="UTF-8"?> <sbml 
xmlns="http://www.sbml.org/sbml/level2"
xmlns:sbml="http://www.sbml.org/sbml/level2" version="1" level="2"
xmlns:math="http://www.w3.org/1998/Math/MathML"
xmlns:html="http://www.w3.org/1999/xhtml"   >
<model id="Block 42 with 70 internal compounds" name="flavonoid network extracted from H:/Application Data/ptools-local/pgdbs/user/Aracyc/4.5/data/ by the fullnet/mnet awk script " >
<notes>Metabolic subnetwork extracted by SubnetSplitter on Mon 17 Nov 2008 17:11:30</notes>
<notes>Stoichiometry file processed is: H:\My Documents\Research\Projects\FluxBalance\BioCyc\Results_AC4.5\ACbal\smatrix.tsv</notes>
<listOfCompartments>
<compartment id="SYSTEM" spatialDimensions="3" name="SYSTEM" />
</listOfCompartments>
<listOfSpecies>
<species id="DUMMY" compartment="SYSTEM" initialAmount="10.0" name="Dummy" />
<species id="CPD-110" compartment="SYSTEM" initialAmount="10.0" name="CPD-110" />
<species id="CPD-7418" compartment="SYSTEM" initialAmount="10.0" name="CPD-7418" />
<species id="CPD-8095" compartment="SYSTEM" initialAmount="10.0" name="CPD-8095" />
<species id="3-ENOLPYRUVYL-SHIKIMATE-5P" compartment="SYSTEM" initialAmount="10.0" name="3-ENOLPYRUVYL-SHIKIMATE-5P" />
<species id="CPD-1777" compartment="SYSTEM" initialAmount="10.0" name="CPD-1777" />
<species id="CONIFERYL-ALCOHOL" compartment="SYSTEM" initialAmount="10.0" name="CONIFERYL-ALCOHOL" />
<species id="SINAPYL-ALCOHOL" compartment="SYSTEM" initialAmount="10.0" name="SINAPYL-ALCOHOL" />
<species id="1-O-SINAPOYL-BETA-D-GLUCOSE" compartment="SYSTEM" initialAmount="10.0" name="1-O-SINAPOYL-BETA-D-GLUCOSE" />
<species id="O-SINAPOYLCHOLINE" compartment="SYSTEM" initialAmount="10.0" name="O-SINAPOYLCHOLINE" />
<species id="SINAPATE" compartment="SYSTEM" initialAmount="10.0" name="SINAPATE" />
<species id="CPD1F-420" compartment="SYSTEM" initialAmount="10.0" name="CPD1F-420" />
<species id="CPD1F-461" compartment="SYSTEM" initialAmount="10.0" name="CPD1F-461" />
<species id="CPD-8013" compartment="SYSTEM" initialAmount="10.0" name="CPD-8013" />
<species id="CPD1F-437" compartment="SYSTEM" initialAmount="10.0" name="CPD1F-437" />
<species id="CPD-591" compartment="SYSTEM" initialAmount="10.0" name="CPD-591" />
<species id="PELARGONIDIN-CMPD" compartment="SYSTEM" initialAmount="10.0" name="PELARGONIDIN-CMPD" />
<species id="CPD-431" compartment="SYSTEM" initialAmount="10.0" name="CPD-431" />
<species id="CPD-3041" compartment="SYSTEM" initialAmount="10.0" name="CPD-3041" />
<species id="COUMARALDEHYDE" compartment="SYSTEM" initialAmount="10.0" name="COUMARALDEHYDE" />
<species id="CINNAMOYL-COA" compartment="SYSTEM" initialAmount="10.0" name="CINNAMOYL-COA" />
<species id="HYDROXYCINNAMOYL-COA" compartment="SYSTEM" initialAmount="10.0" name="HYDROXYCINNAMOYL-COA" />
<species id="OXOCINNAMOYL-COA" compartment="SYSTEM" initialAmount="10.0" name="OXOCINNAMOYL-COA" />
<species id="BENZOYLCOA" compartment="SYSTEM" initialAmount="10.0" name="BENZOYLCOA" />
<species id="BENZOATE" compartment="SYSTEM" initialAmount="10.0" name="BENZOATE" />
<species id="BENZALDEHYDE" compartment="SYSTEM" initialAmount="10.0" name="BENZALDEHYDE" />
<species id="CPD-7417" compartment="SYSTEM" initialAmount="10.0" name="CPD-7417" />
<species id="2-COUMARATE" compartment="SYSTEM" initialAmount="10.0" name="2-COUMARATE" />
<species id="CPD-459" compartment="SYSTEM" initialAmount="10.0" name="CPD-459" />
<species id="CPD-674" compartment="SYSTEM" initialAmount="10.0" name="CPD-674" />
<species id="PHE" compartment="SYSTEM" initialAmount="10.0" name="PHE" />
<species id="CINNAMALDEHYDE" compartment="SYSTEM" initialAmount="10.0" name="CINNAMALDEHYDE" />
<species id="COUMARATE" compartment="SYSTEM" initialAmount="10.0" name="COUMARATE" />
<species id="COUMARYL-COA" compartment="SYSTEM" initialAmount="10.0" name="COUMARYL-COA" />
<species id="LEUCOPELARGONIDIN-CMPD" compartment="SYSTEM" initialAmount="10.0" name="LEUCOPELARGONIDIN-CMPD" />
<species id="CPD1F-453" compartment="SYSTEM" initialAmount="10.0" name="CPD1F-453" />
<species id="CPD-590" compartment="SYSTEM" initialAmount="10.0" name="CPD-590" />
<species id="CPD1F-90" compartment="SYSTEM" initialAmount="10.0" name="CPD1F-90" />
<species id="CPD-663" compartment="SYSTEM" initialAmount="10.0" name="CPD-663" />
<species id="UDP-L-RHAMNOSE" compartment="SYSTEM" initialAmount="10.0" name="UDP-L-RHAMNOSE" />
<species id="CPD-520" compartment="SYSTEM" initialAmount="10.0" name="CPD-520" />
<species id="CPD-6994" compartment="SYSTEM" initialAmount="10.0" name="CPD-6994" />
<species id="CPD-474" compartment="SYSTEM" initialAmount="10.0" name="CPD-474" />
<species id="DIHYDROKAEMPFEROL-CMPD" compartment="SYSTEM" initialAmount="10.0" name="DIHYDROKAEMPFEROL-CMPD" />
<species id="APIGENIN" compartment="SYSTEM" initialAmount="10.0" name="APIGENIN" />
<species id="NARINGENIN-CMPD" compartment="SYSTEM" initialAmount="10.0" name="NARINGENIN-CMPD" />
<species id="CPD-8098" compartment="SYSTEM" initialAmount="10.0" name="CPD-8098" />
<species id="CPD-8094" compartment="SYSTEM" initialAmount="10.0" name="CPD-8094" />
<species id="CAFFEATE" compartment="SYSTEM" initialAmount="10.0" name="CAFFEATE" />
<species id="SHIKIMATE" compartment="SYSTEM" initialAmount="10.0" name="SHIKIMATE" />
<species id="3-DEHYDRO-SHIKIMATE" compartment="SYSTEM" initialAmount="10.0" name="3-DEHYDRO-SHIKIMATE" />
<species id="CPD-412" compartment="SYSTEM" initialAmount="10.0" name="CPD-412" />
<species id="CAFFEOYLSHIKIMATE" compartment="SYSTEM" initialAmount="10.0" name="CAFFEOYLSHIKIMATE" />
<species id="3-DEOXY-D-ARABINO-HEPTULOSONATE-7-P" compartment="SYSTEM" initialAmount="10.0" name="3-DEOXY-D-ARABINO-HEPTULOSONATE-7-P" />
<species id="DEHYDROQUINATE" compartment="SYSTEM" initialAmount="10.0" name="DEHYDROQUINATE" />
<species id="5-HYDROXY-FERULIC-ACID" compartment="SYSTEM" initialAmount="10.0" name="5-HYDROXY-FERULIC-ACID" />
<species id="5-HYDROXY-CONIFERALDEHYDE" compartment="SYSTEM" initialAmount="10.0" name="5-HYDROXY-CONIFERALDEHYDE" />
<species id="SINAPALDEHYDE" compartment="SYSTEM" initialAmount="10.0" name="SINAPALDEHYDE" />
<species id="CAFFEOYL-COA" compartment="SYSTEM" initialAmount="10.0" name="CAFFEOYL-COA" />
<species id="QUINATE" compartment="SYSTEM" initialAmount="10.0" name="QUINATE" />
<species id="4-COUMAROYLQUINATE" compartment="SYSTEM" initialAmount="10.0" name="4-COUMAROYLQUINATE" />
<species id="CAFFEOYLQUINATE" compartment="SYSTEM" initialAmount="10.0" name="CAFFEOYLQUINATE" />
<species id="CONIFERYL-ALDEHYDE" compartment="SYSTEM" initialAmount="10.0" name="CONIFERYL-ALDEHYDE" />
<species id="FERULIC-ACID" compartment="SYSTEM" initialAmount="10.0" name="FERULIC-ACID" />
<species id="FERULOYL-COA" compartment="SYSTEM" initialAmount="10.0" name="FERULOYL-COA" />
<species id="SHIKIMATE-5P" compartment="SYSTEM" initialAmount="10.0" name="SHIKIMATE-5P" />
<species id="CPD-8096" compartment="SYSTEM" initialAmount="10.0" name="CPD-8096" />
<species id="CPD-659" compartment="SYSTEM" initialAmount="10.0" name="CPD-659" />
<species id="TYRAMINE" compartment="SYSTEM" initialAmount="10.0" name="TYRAMINE" />
<species id="TYR" compartment="SYSTEM" initialAmount="10.0" name="TYR" />
<species id="PREPHENATE" compartment="SYSTEM" initialAmount="10.0" name="PREPHENATE" />
<species id="CPD-676" compartment="SYSTEM" initialAmount="10.0" boundaryCondition="true" name="CPD-676" />
<species id="OXYGEN-MOLECULE" compartment="SYSTEM" initialAmount="10.0" boundaryCondition="true" name="OXYGEN-MOLECULE" />
<species id="Pi" compartment="SYSTEM" initialAmount="10.0" boundaryCondition="true" name="Pi" />
<species id="NADPH" compartment="SYSTEM" initialAmount="10.0" boundaryCondition="true" name="NADPH" />
<species id="ATP" compartment="SYSTEM" initialAmount="10.0" boundaryCondition="true" name="ATP" />
<species id="GLT" compartment="SYSTEM" initialAmount="10.0" boundaryCondition="true" name="GLT" />
<species id="CO-A" compartment="SYSTEM" initialAmount="10.0" boundaryCondition="true" name="CO-A" />
<species id="CPD-5521" compartment="SYSTEM" initialAmount="10.0" boundaryCondition="true" name="CPD-5521" />
<species id="NAD" compartment="SYSTEM" initialAmount="10.0" boundaryCondition="true" name="NAD" />
<species id="CPDQT-26" compartment="SYSTEM" initialAmount="10.0" boundaryCondition="true" name="CPDQT-26" />
<species id="NADH" compartment="SYSTEM" initialAmount="10.0" boundaryCondition="true" name="NADH" />
<species id="CARBON-DIOXIDE" compartment="SYSTEM" initialAmount="10.0" boundaryCondition="true" name="CARBON-DIOXIDE" />
<species id="MALONYL-COA" compartment="SYSTEM" initialAmount="10.0" boundaryCondition="true" name="MALONYL-COA" />
<species id="CPD-1962" compartment="SYSTEM" initialAmount="10.0" boundaryCondition="true" name="CPD-1962" />
<species id="CPD-1961" compartment="SYSTEM" initialAmount="10.0" boundaryCondition="true" name="CPD-1961" />
<species id="5734-TETRAHYDROXYFLAVONE" compartment="SYSTEM" initialAmount="10.0" boundaryCondition="true" name="5734-TETRAHYDROXYFLAVONE" />
<species id="CPD1F-431" compartment="SYSTEM" initialAmount="10.0" boundaryCondition="true" name="CPD1F-431" />
<species id="MAL" compartment="SYSTEM" initialAmount="10.0" boundaryCondition="true" name="MAL" />
<species id="ERYTHROSE-4P" compartment="SYSTEM" initialAmount="10.0" boundaryCondition="true" name="ERYTHROSE-4P" />
<species id="NADP" compartment="SYSTEM" initialAmount="10.0" boundaryCondition="true" name="NADP" />
<species id="GLC" compartment="SYSTEM" initialAmount="10.0" boundaryCondition="true" name="GLC" />
<species id="ADP" compartment="SYSTEM" initialAmount="10.0" boundaryCondition="true" name="ADP" />
<species id="2-KETOGLUTARATE" compartment="SYSTEM" initialAmount="10.0" boundaryCondition="true" name="2-KETOGLUTARATE" />
<species id="PROTON" compartment="SYSTEM" initialAmount="10.0" boundaryCondition="true" name="PROTON" />
<species id="WATER" compartment="SYSTEM" initialAmount="10.0" boundaryCondition="true" name="WATER" />
<species id="12-BIS-O-SINAPOYL-BETA-D-GLUCOSIDE" compartment="SYSTEM" initialAmount="10.0" boundaryCondition="true" name="12-BIS-O-SINAPOYL-BETA-D-GLUCOSIDE" />
<species id="ISOCHORISMATE" compartment="SYSTEM" initialAmount="10.0" boundaryCondition="true" name="ISOCHORISMATE" />
<species id="PYRUVATE" compartment="SYSTEM" initialAmount="10.0" boundaryCondition="true" name="PYRUVATE" />
<species id="HYDROGEN-PEROXIDE" compartment="SYSTEM" initialAmount="10.0" boundaryCondition="true" name="HYDROGEN-PEROXIDE" />
<species id="UDP-GLUCOSE" compartment="SYSTEM" initialAmount="10.0" boundaryCondition="true" name="UDP-GLUCOSE" />
<species id="CPD-440" compartment="SYSTEM" initialAmount="10.0" boundaryCondition="true" name="CPD-440" />
<species id="CPD1F-462" compartment="SYSTEM" initialAmount="10.0" boundaryCondition="true" name="CPD1F-462" />
<species id="HCN" compartment="SYSTEM" initialAmount="10.0" boundaryCondition="true" name="HCN" />
<species id="CPD-8007" compartment="SYSTEM" initialAmount="10.0" boundaryCondition="true" name="CPD-8007" />
<species id="CPD-8006" compartment="SYSTEM" initialAmount="10.0" boundaryCondition="true" name="CPD-8006" />
<species id="CPD-8009" compartment="SYSTEM" initialAmount="10.0" boundaryCondition="true" name="CPD-8009" />
<species id="CPD-8012" compartment="SYSTEM" initialAmount="10.0" boundaryCondition="true" name="CPD-8012" />
<species id="COUMARYL-ALCOHOL" compartment="SYSTEM" initialAmount="10.0" boundaryCondition="true" name="COUMARYL-ALCOHOL" />
<species id="AMMONIA" compartment="SYSTEM" initialAmount="10.0" boundaryCondition="true" name="AMMONIA" />
<species id="CHOLINE" compartment="SYSTEM" initialAmount="10.0" boundaryCondition="true" name="CHOLINE" />
<species id="ACETYL-COA" compartment="SYSTEM" initialAmount="10.0" boundaryCondition="true" name="ACETYL-COA" />
<species id="PHENYLACETALDOXIME" compartment="SYSTEM" initialAmount="10.0" boundaryCondition="true" name="PHENYLACETALDOXIME" />
<species id="P-HYDROXY-PHENYLPYRUVATE" compartment="SYSTEM" initialAmount="10.0" boundaryCondition="true" name="P-HYDROXY-PHENYLPYRUVATE" />
<species id="SALICYLOYL-COA" compartment="SYSTEM" initialAmount="10.0" boundaryCondition="true" name="SALICYLOYL-COA" />
<species id="3-HYDROXYPROPYL-GLUCOSINOLATE" compartment="SYSTEM" initialAmount="10.0" boundaryCondition="true" name="3-HYDROXYPROPYL-GLUCOSINOLATE" />
<species id="CPD-8097" compartment="SYSTEM" initialAmount="10.0" boundaryCondition="true" name="CPD-8097" />
<species id="3-BENZOYLOXYPROPYL-GLUCOSINOLATE" compartment="SYSTEM" initialAmount="10.0" boundaryCondition="true" name="3-BENZOYLOXYPROPYL-GLUCOSINOLATE" />
<species id="PELARGONIDIN-3-GLUCOSIDE-CMPD" compartment="SYSTEM" initialAmount="10.0" boundaryCondition="true" name="PELARGONIDIN-3-GLUCOSIDE-CMPD" />
<species id="SINAPOYL-S-MALATE" compartment="SYSTEM" initialAmount="10.0" boundaryCondition="true" name="SINAPOYL-S-MALATE" />
<species id="COUMARIN" compartment="SYSTEM" initialAmount="10.0" boundaryCondition="true" name="COUMARIN" />
<species id="CPD-8011" compartment="SYSTEM" initialAmount="10.0" boundaryCondition="true" name="CPD-8011" />
<species id="CPD-8034" compartment="SYSTEM" initialAmount="10.0" boundaryCondition="true" name="CPD-8034" />
<species id="PHOSPHO-ENOL-PYRUVATE" compartment="SYSTEM" initialAmount="10.0" boundaryCondition="true" name="PHOSPHO-ENOL-PYRUVATE" />
<species id="CPD-8033" compartment="SYSTEM" initialAmount="10.0" boundaryCondition="true" name="CPD-8033" />
<species id="MANDELONITRILE" compartment="SYSTEM" initialAmount="10.0" boundaryCondition="true" name="MANDELONITRILE" />
<species id="CHORISMATE" compartment="SYSTEM" initialAmount="10.0" boundaryCondition="true" name="CHORISMATE" />
<species id="CPD-3061" compartment="SYSTEM" initialAmount="10.0" boundaryCondition="true" name="CPD-3061" />
<species id="CPD-8004" compartment="SYSTEM" initialAmount="10.0" boundaryCondition="true" name="CPD-8004" />
<species id="UDP" compartment="SYSTEM" initialAmount="10.0" boundaryCondition="true" name="UDP" />
<species id="SUC" compartment="SYSTEM" initialAmount="10.0" boundaryCondition="true" name="SUC" />
<species id="PPI" compartment="SYSTEM" initialAmount="10.0" boundaryCondition="true" name="PPI" />
<species id="S-ADENOSYLMETHIONINE" compartment="SYSTEM" initialAmount="10.0" boundaryCondition="true" name="S-ADENOSYLMETHIONINE" />
<species id="ADENOSYL-HOMO-CYS" compartment="SYSTEM" initialAmount="10.0" boundaryCondition="true" name="ADENOSYL-HOMO-CYS" />
<species id="CPD-6441" compartment="SYSTEM" initialAmount="10.0" boundaryCondition="true" name="CPD-6441" />
<species id="CPD-6442" compartment="SYSTEM" initialAmount="10.0" boundaryCondition="true" name="CPD-6442" />
<species id="BENZYL-ALCOHOL" compartment="SYSTEM" initialAmount="10.0" boundaryCondition="true" name="BENZYL-ALCOHOL" />
<species id="CPD-6443" compartment="SYSTEM" initialAmount="10.0" boundaryCondition="true" name="CPD-6443" />
<species id="CPD-8943" compartment="SYSTEM" initialAmount="10.0" boundaryCondition="true" name="CPD-8943" />
<species id="CPD-8941" compartment="SYSTEM" initialAmount="10.0" boundaryCondition="true" name="CPD-8941" />
<species id="SINAPOYL-COA" compartment="SYSTEM" initialAmount="10.0" boundaryCondition="true" name="SINAPOYL-COA" />
<species id="CPD-8942" compartment="SYSTEM" initialAmount="10.0" boundaryCondition="true" name="CPD-8942" />
<species id="AMP" compartment="SYSTEM" initialAmount="10.0" boundaryCondition="true" name="AMP" />
<species id="PHENYL-PYRUVATE" compartment="SYSTEM" initialAmount="10.0" boundaryCondition="true" name="PHENYL-PYRUVATE" />
<species id="CPD-63" compartment="SYSTEM" initialAmount="10.0" boundaryCondition="true" name="CPD-63" />
<species id="CPD-81" compartment="SYSTEM" initialAmount="10.0" boundaryCondition="true" name="CPD-81" />
<species id="CPD-79" compartment="SYSTEM" initialAmount="10.0" boundaryCondition="true" name="CPD-79" />
<species id="CPD1F-766" compartment="SYSTEM" initialAmount="10.0" boundaryCondition="true" name="CPD1F-766" />
<species id="CINNAMYL-ALC" compartment="SYSTEM" initialAmount="10.0" boundaryCondition="true" name="CINNAMYL-ALC" />
</listOfSpecies>
<listOfReactions>
<reaction id="RXN1F-474" reversible="false"  name="RXN1F-474" >
<listOfReactants>
<speciesReference species="CPD1F-90" >
</speciesReference>
<speciesReference species="UDP-L-RHAMNOSE" >
</speciesReference>
</listOfReactants>
<listOfProducts>
<speciesReference species="CPD1F-461" >
</speciesReference>
<speciesReference species="UDP" >
</speciesReference>
</listOfProducts>
</reaction>
<reaction id="RXN1F-475" reversible="false"  name="RXN1F-475" >
<listOfReactants>
<speciesReference species="CPD1F-461" >
</speciesReference>
<speciesReference species="UDP-L-RHAMNOSE" >
</speciesReference>
</listOfReactants>
<listOfProducts>
<speciesReference species="CPD1F-462" >
</speciesReference>
<speciesReference species="UDP" >
</speciesReference>
</listOfProducts>
</reaction>
<reaction id="RXN-1121" reversible="false"  name="RXN-1121" >
<listOfReactants>
<speciesReference species="FERULIC-ACID" >
</speciesReference>
<speciesReference species="NADPH" >
</speciesReference>
<speciesReference species="OXYGEN-MOLECULE" >
</speciesReference>
</listOfReactants>
<listOfProducts>
<speciesReference species="5-HYDROXY-FERULIC-ACID" >
</speciesReference>
<speciesReference species="NADP" >
</speciesReference>
<speciesReference species="WATER" >
</speciesReference>
</listOfProducts>
</reaction>
<reaction id="RXN-8088" reversible="false"  name="RXN-8088" >
<listOfReactants>
<speciesReference species="BENZALDEHYDE" >
</speciesReference>
<speciesReference species="OXYGEN-MOLECULE" >
</speciesReference>
<speciesReference species="WATER" >
</speciesReference>
</listOfReactants>
<listOfProducts>
<speciesReference species="BENZOATE" >
</speciesReference>
<speciesReference species="HYDROGEN-PEROXIDE" >
</speciesReference>
</listOfProducts>
</reaction>
<reaction id="RXN-8089" reversible="false"  name="RXN-8089" >
<listOfReactants>
<speciesReference species="CINNAMALDEHYDE" >
</speciesReference>
<speciesReference species="OXYGEN-MOLECULE" >
</speciesReference>
<speciesReference species="WATER" >
</speciesReference>
</listOfReactants>
<listOfProducts>
<speciesReference species="CPD-674" >
</speciesReference>
<speciesReference species="HYDROGEN-PEROXIDE" >
</speciesReference>
</listOfProducts>
</reaction>
<reaction id="RXN-1125" reversible="false"  name="RXN-1125" >
<listOfReactants>
<speciesReference species="NADPH" >
</speciesReference>
<speciesReference species="SINAPALDEHYDE" >
</speciesReference>
</listOfReactants>
<listOfProducts>
<speciesReference species="NADP" >
</speciesReference>
<speciesReference species="SINAPYL-ALCOHOL" >
</speciesReference>
</listOfProducts>
</reaction>
<reaction id="RXN-1126" reversible="false"  name="RXN-1126" >
<listOfReactants>
<speciesReference species="ATP" >
</speciesReference>
<speciesReference species="CAFFEATE" >
</speciesReference>
<speciesReference species="CO-A" >
</speciesReference>
</listOfReactants>
<listOfProducts>
<speciesReference species="AMP" >
</speciesReference>
<speciesReference species="CAFFEOYL-COA" >
</speciesReference>
<speciesReference species="PPI" >
</speciesReference>
</listOfProducts>
</reaction>
<reaction id="CAFFEATE-O-METHYLTRANSFERASE-RXN" reversible="false"  name="CAFFEATE-O-METHYLTRANSFERASE-RXN" >
<listOfReactants>
<speciesReference species="CPD-676" >
</speciesReference>
<speciesReference species="S-ADENOSYLMETHIONINE" >
</speciesReference>
</listOfReactants>
<listOfProducts>
<speciesReference species="ADENOSYL-HOMO-CYS" >
</speciesReference>
<speciesReference species="FERULIC-ACID" >
</speciesReference>
</listOfProducts>
</reaction>
<reaction id="RXN1F-93" reversible="false"  name="RXN1F-93" >
<listOfReactants>
<speciesReference species="2-KETOGLUTARATE" >
</speciesReference>
<speciesReference species="DIHYDROKAEMPFEROL-CMPD" >
</speciesReference>
<speciesReference species="OXYGEN-MOLECULE" >
</speciesReference>
</listOfReactants>
<listOfProducts>
<speciesReference species="CARBON-DIOXIDE" >
</speciesReference>
<speciesReference species="CPD1F-90" >
</speciesReference>
<speciesReference species="SUC" >
</speciesReference>
<speciesReference species="WATER" >
</speciesReference>
</listOfProducts>
</reaction>
<reaction id="TYRAMINE-N-FERULOYLTRANSFERASE-RXN" reversible="false"  name="TYRAMINE-N-FERULOYLTRANSFERASE-RXN" >
<listOfReactants>
<speciesReference species="FERULOYL-COA" >
</speciesReference>
<speciesReference species="TYRAMINE" >
</speciesReference>
</listOfReactants>
<listOfProducts>
<speciesReference species="CO-A" >
</speciesReference>
<speciesReference species="CPD-440" >
</speciesReference>
</listOfProducts>
</reaction>
<reaction id="2.3.1.91-RXN" reversible="false"  name="2.3.1.91-RXN" >
<listOfReactants>
<speciesReference species="1-O-SINAPOYL-BETA-D-GLUCOSE" >
</speciesReference>
<speciesReference species="CHOLINE" >
</speciesReference>
</listOfReactants>
<listOfProducts>
<speciesReference species="GLC" >
</speciesReference>
<speciesReference species="O-SINAPOYLCHOLINE" >
</speciesReference>
</listOfProducts>
</reaction>
<reaction id="4-COUMARATE--COA-LIGASE-RXN" reversible="false"  name="4-COUMARATE--COA-LIGASE-RXN" >
<listOfReactants>
<speciesReference species="ATP" >
</speciesReference>
<speciesReference species="CO-A" >
</speciesReference>
<speciesReference species="COUMARATE" >
</speciesReference>
</listOfReactants>
<listOfProducts>
<speciesReference species="AMP" >
</speciesReference>
<speciesReference species="COUMARYL-COA" >
</speciesReference>
<speciesReference species="PPI" >
</speciesReference>
</listOfProducts>
</reaction>
<reaction id="CONIFERIN-BETA-GLUCOSIDASE-RXN" reversible="false"  name="CONIFERIN-BETA-GLUCOSIDASE-RXN" >
<listOfReactants>
<speciesReference species="CPD-1777" >
</speciesReference>
<speciesReference species="WATER" >
</speciesReference>
</listOfReactants>
<listOfProducts>
<speciesReference species="CONIFERYL-ALCOHOL" >
</speciesReference>
<speciesReference species="GLC" >
</speciesReference>
</listOfProducts>
</reaction>
<reaction id="NARINGENIN-3-DIOXYGENASE-RXN" reversible="false"  name="NARINGENIN-3-DIOXYGENASE-RXN" >
<listOfReactants>
<speciesReference species="2-KETOGLUTARATE" >
</speciesReference>
<speciesReference species="NARINGENIN-CMPD" >
</speciesReference>
<speciesReference species="OXYGEN-MOLECULE" >
</speciesReference>
</listOfReactants>
<listOfProducts>
<speciesReference species="CARBON-DIOXIDE" >
</speciesReference>
<speciesReference species="DIHYDROKAEMPFEROL-CMPD" >
</speciesReference>
<speciesReference species="SUC" >
</speciesReference>
</listOfProducts>
</reaction>
<reaction id="RXN-1241" reversible="false"  name="RXN-1241" >
<listOfReactants>
<speciesReference species="CONIFERYL-ALDEHYDE" >
</speciesReference>
<speciesReference species="NAD" >
</speciesReference>
<speciesReference species="WATER" >
</speciesReference>
</listOfReactants>
<listOfProducts>
<speciesReference species="PROTON" stoichiometry="2">
</speciesReference>
<speciesReference species="FERULIC-ACID" >
</speciesReference>
<speciesReference species="NADH" >
</speciesReference>
</listOfProducts>
</reaction>
<reaction id="2.4.1.114-RXN" reversible="false"  name="2.4.1.114-RXN" >
<listOfReactants>
<speciesReference species="2-COUMARATE" >
</speciesReference>
<speciesReference species="UDP-GLUCOSE" >
</speciesReference>
</listOfReactants>
<listOfProducts>
<speciesReference species="CPD-459" >
</speciesReference>
<speciesReference species="UDP" >
</speciesReference>
</listOfProducts>
</reaction>
<reaction id="RXN-1981" reversible="false"  name="RXN-1981" >
<listOfReactants>
<speciesReference species="ISOCHORISMATE" >
</speciesReference>
</listOfReactants>
<listOfProducts>
<speciesReference species="CPD-110" >
</speciesReference>
<speciesReference species="PYRUVATE" >
</speciesReference>
</listOfProducts>
</reaction>
<reaction id="LEUCPEL-RXN" reversible="false"  name="LEUCPEL-RXN" >
<listOfReactants>
<speciesReference species="2-KETOGLUTARATE" >
</speciesReference>
<speciesReference species="LEUCOPELARGONIDIN-CMPD" >
</speciesReference>
<speciesReference species="OXYGEN-MOLECULE" >
</speciesReference>
</listOfReactants>
<listOfProducts>
<speciesReference species="WATER" stoichiometry="2">
</speciesReference>
<speciesReference species="CARBON-DIOXIDE" >
</speciesReference>
<speciesReference species="PELARGONIDIN-CMPD" >
</speciesReference>
<speciesReference species="SUC" >
</speciesReference>
</listOfProducts>
</reaction>
<reaction id="BENZYL-ALC-DEHYDROGENASE-RXN" reversible="false"  name="BENZYL-ALC-DEHYDROGENASE-RXN" >
<listOfReactants>
<speciesReference species="BENZYL-ALCOHOL" >
</speciesReference>
<speciesReference species="NAD" >
</speciesReference>
</listOfReactants>
<listOfProducts>
<speciesReference species="BENZALDEHYDE" >
</speciesReference>
<speciesReference species="NADH" >
</speciesReference>
</listOfProducts>
</reaction>
<reaction id="3-DEHYDROQUINATE-DEHYDRATASE-RXN" reversible="false"  name="3-DEHYDROQUINATE-DEHYDRATASE-RXN" >
<listOfReactants>
<speciesReference species="DEHYDROQUINATE" >
</speciesReference>
</listOfReactants>
<listOfProducts>
<speciesReference species="3-DEHYDRO-SHIKIMATE" >
</speciesReference>
<speciesReference species="WATER" >
</speciesReference>
</listOfProducts>
</reaction>
<reaction id="DIHYDROKAEMPFEROL-4-REDUCTASE-RXN" reversible="false"  name="DIHYDROKAEMPFEROL-4-REDUCTASE-RXN" >
<listOfReactants>
<speciesReference species="DIHYDROKAEMPFEROL-CMPD" >
</speciesReference>
<speciesReference species="NADPH" >
</speciesReference>
</listOfReactants>
<listOfProducts>
<speciesReference species="LEUCOPELARGONIDIN-CMPD" >
</speciesReference>
<speciesReference species="NADP" >
</speciesReference>
</listOfProducts>
</reaction>
<reaction id="TRANS-CINNAMATE-2-MONOOXYGENASE-RXN" reversible="false"  name="TRANS-CINNAMATE-2-MONOOXYGENASE-RXN" >
<listOfReactants>
<speciesReference species="CPD-674" >
</speciesReference>
<speciesReference species="NADPH" >
</speciesReference>
<speciesReference species="OXYGEN-MOLECULE" >
</speciesReference>
</listOfReactants>
<listOfProducts>
<speciesReference species="2-COUMARATE" >
</speciesReference>
<speciesReference species="NADP" >
</speciesReference>
<speciesReference species="WATER" >
</speciesReference>
</listOfProducts>
</reaction>
<reaction id="2.4.1.111-RXN" reversible="false"  name="2.4.1.111-RXN" >
<listOfReactants>
<speciesReference species="CONIFERYL-ALCOHOL" >
</speciesReference>
<speciesReference species="UDP-GLUCOSE" >
</speciesReference>
</listOfReactants>
<listOfProducts>
<speciesReference species="CPD-1777" >
</speciesReference>
<speciesReference species="UDP" >
</speciesReference>
</listOfProducts>
</reaction>
<reaction id="PREPHENATE-DEHYDROGENASE-(NADP+)-RXN" reversible="false"  name="PREPHENATE-DEHYDROGENASE-(NADP+)-RXN" >
<listOfReactants>
<speciesReference species="NADP" >
</speciesReference>
<speciesReference species="PREPHENATE" >
</speciesReference>
</listOfReactants>
<listOfProducts>
<speciesReference species="CARBON-DIOXIDE" >
</speciesReference>
<speciesReference species="NADPH" >
</speciesReference>
<speciesReference species="P-HYDROXY-PHENYLPYRUVATE" >
</speciesReference>
</listOfProducts>
</reaction>
<reaction id="RXN-1481" reversible="false"  name="RXN-1481" >
<listOfReactants>
<speciesReference species="LEUCOPELARGONIDIN-CMPD" >
</speciesReference>
<speciesReference species="NADPH" >
</speciesReference>
</listOfReactants>
<listOfProducts>
<speciesReference species="CPD-1962" >
</speciesReference>
<speciesReference species="NADP" >
</speciesReference>
<speciesReference species="WATER" >
</speciesReference>
</listOfProducts>
</reaction>
<reaction id="RXN-5481" reversible="false"  name="RXN-5481" >
<listOfReactants>
<speciesReference species="CPD-663" >
</speciesReference>
<speciesReference species="NADPH" >
</speciesReference>
</listOfReactants>
<listOfProducts>
<speciesReference species="NADP" >
</speciesReference>
<speciesReference species="UDP-L-RHAMNOSE" >
</speciesReference>
</listOfProducts>
</reaction>
<reaction id="RXN-5482" reversible="false"  name="RXN-5482" >
<listOfReactants>
<speciesReference species="NADPH" >
</speciesReference>
<speciesReference species="UDP-GLUCOSE" >
</speciesReference>
</listOfReactants>
<listOfProducts>
<speciesReference species="NADP" >
</speciesReference>
<speciesReference species="UDP-L-RHAMNOSE" >
</speciesReference>
<speciesReference species="WATER" >
</speciesReference>
</listOfProducts>
</reaction>
<reaction id="RXN-1484" reversible="false"  name="RXN-1484" >
<listOfReactants>
<speciesReference species="CPD-590" >
</speciesReference>
<speciesReference species="NADPH" >
</speciesReference>
</listOfReactants>
<listOfProducts>
<speciesReference species="CPD-1961" >
</speciesReference>
<speciesReference species="NADP" >
</speciesReference>
<speciesReference species="WATER" >
</speciesReference>
</listOfProducts>
</reaction>
<reaction id="RXN1F-443" reversible="false"  name="RXN1F-443" >
<listOfReactants>
<speciesReference species="CPD1F-453" >
</speciesReference>
<speciesReference species="UDP-L-RHAMNOSE" >
</speciesReference>
</listOfReactants>
<listOfProducts>
<speciesReference species="CPD1F-420" >
</speciesReference>
<speciesReference species="UDP" >
</speciesReference>
</listOfProducts>
</reaction>
<reaction id="CAFFEOYL-COA-O-METHYLTRANSFERASE-RXN" reversible="false"  name="CAFFEOYL-COA-O-METHYLTRANSFERASE-RXN" >
<listOfReactants>
<speciesReference species="CAFFEOYL-COA" >
</speciesReference>
<speciesReference species="S-ADENOSYLMETHIONINE" >
</speciesReference>
</listOfReactants>
<listOfProducts>
<speciesReference species="ADENOSYL-HOMO-CYS" >
</speciesReference>
<speciesReference species="FERULOYL-COA" >
</speciesReference>
</listOfProducts>
</reaction>
<reaction id="RXN1F-444" reversible="false"  name="RXN1F-444" >
<listOfReactants>
<speciesReference species="CPD1F-420" >
</speciesReference>
<speciesReference species="UDP-GLUCOSE" >
</speciesReference>
</listOfReactants>
<listOfProducts>
<speciesReference species="CPD1F-431" >
</speciesReference>
<speciesReference species="UDP" >
</speciesReference>
</listOfProducts>
</reaction>
<reaction id="RXN-8014" reversible="false"  name="RXN-8014" >
<listOfReactants>
<speciesReference species="NADP" >
</speciesReference>
<speciesReference species="SINAPALDEHYDE" >
</speciesReference>
<speciesReference species="WATER" >
</speciesReference>
</listOfReactants>
<listOfProducts>
<speciesReference species="NADPH" >
</speciesReference>
<speciesReference species="SINAPATE" >
</speciesReference>
</listOfProducts>
</reaction>
<reaction id="SINAPINE-ESTERASE-RXN" reversible="false"  name="SINAPINE-ESTERASE-RXN" >
<listOfReactants>
<speciesReference species="O-SINAPOYLCHOLINE" >
</speciesReference>
<speciesReference species="WATER" >
</speciesReference>
</listOfReactants>
<listOfProducts>
<speciesReference species="CHOLINE" >
</speciesReference>
<speciesReference species="SINAPATE" >
</speciesReference>
</listOfProducts>
</reaction>
<reaction id="SHIKIMATE-KINASE-RXN" reversible="false"  name="SHIKIMATE-KINASE-RXN" >
<listOfReactants>
<speciesReference species="ATP" >
</speciesReference>
<speciesReference species="SHIKIMATE" >
</speciesReference>
</listOfReactants>
<listOfProducts>
<speciesReference species="ADP" >
</speciesReference>
<speciesReference species="SHIKIMATE-5P" >
</speciesReference>
</listOfProducts>
</reaction>
<reaction id="2.3.1.103-RXN" reversible="false"  name="2.3.1.103-RXN" >
<listOfReactants>
<speciesReference species="1-O-SINAPOYL-BETA-D-GLUCOSE" stoichiometry="2">
</speciesReference>
</listOfReactants>
<listOfProducts>
<speciesReference species="12-BIS-O-SINAPOYL-BETA-D-GLUCOSIDE" >
</speciesReference>
<speciesReference species="GLC" >
</speciesReference>
</listOfProducts>
</reaction>
<reaction id="RXN-525" reversible="false"  name="RXN-525" >
<listOfReactants>
<speciesReference species="DIHYDROKAEMPFEROL-CMPD" >
</speciesReference>
<speciesReference species="NADPH" >
</speciesReference>
<speciesReference species="OXYGEN-MOLECULE" >
</speciesReference>
</listOfReactants>
<listOfProducts>
<speciesReference species="CPD-474" >
</speciesReference>
<speciesReference species="NADP" >
</speciesReference>
<speciesReference species="WATER" >
</speciesReference>
</listOfProducts>
</reaction>
<reaction id="RXN-527" reversible="false"  name="RXN-527" >
<listOfReactants>
<speciesReference species="2-KETOGLUTARATE" >
</speciesReference>
<speciesReference species="CPD-474" >
</speciesReference>
<speciesReference species="OXYGEN-MOLECULE" >
</speciesReference>
</listOfReactants>
<listOfProducts>
<speciesReference species="CARBON-DIOXIDE" >
</speciesReference>
<speciesReference species="CPD-520" >
</speciesReference>
<speciesReference species="SUC" >
</speciesReference>
<speciesReference species="WATER" >
</speciesReference>
</listOfProducts>
</reaction>
<reaction id="3-DEHYDROQUINATE-SYNTHASE-RXN" reversible="false"  name="3-DEHYDROQUINATE-SYNTHASE-RXN" >
<listOfReactants>
<speciesReference species="3-DEOXY-D-ARABINO-HEPTULOSONATE-7-P" >
</speciesReference>
</listOfReactants>
<listOfProducts>
<speciesReference species="DEHYDROQUINATE" >
</speciesReference>
<speciesReference species="Pi" >
</speciesReference>
</listOfProducts>
</reaction>
<reaction id="RXN-8713" reversible="false"  name="RXN-8713" >
<listOfReactants>
<speciesReference species="CINNAMOYL-COA" >
</speciesReference>
<speciesReference species="TYRAMINE" >
</speciesReference>
</listOfReactants>
<listOfProducts>
<speciesReference species="CO-A" >
</speciesReference>
<speciesReference species="CPD-8941" >
</speciesReference>
</listOfProducts>
</reaction>
<reaction id="RXN-8714" reversible="false"  name="RXN-8714" >
<listOfReactants>
<speciesReference species="SINAPOYL-COA" >
</speciesReference>
<speciesReference species="TYRAMINE" >
</speciesReference>
</listOfReactants>
<listOfProducts>
<speciesReference species="CO-A" >
</speciesReference>
<speciesReference species="CPD-8942" >
</speciesReference>
</listOfProducts>
</reaction>
<reaction id="RXN-8715" reversible="false"  name="RXN-8715" >
<listOfReactants>
<speciesReference species="COUMARYL-COA" >
</speciesReference>
<speciesReference species="TYRAMINE" >
</speciesReference>
</listOfReactants>
<listOfProducts>
<speciesReference species="CO-A" >
</speciesReference>
<speciesReference species="CPD-8943" >
</speciesReference>
</listOfProducts>
</reaction>
<reaction id="CYCLOHEXADIENYL-DEHYDROGENASE-RXN" reversible="false"  name="CYCLOHEXADIENYL-DEHYDROGENASE-RXN" >
<listOfReactants>
<speciesReference species="CPD-659" >
</speciesReference>
<speciesReference species="NAD" >
</speciesReference>
</listOfReactants>
<listOfProducts>
<speciesReference species="CARBON-DIOXIDE" >
</speciesReference>
<speciesReference species="NADH" >
</speciesReference>
<speciesReference species="TYR" >
</speciesReference>
</listOfProducts>
</reaction>
<reaction id="RXNQT-4161" reversible="false"  name="RXNQT-4161" >
<listOfReactants>
<speciesReference species="CPD1F-437" >
</speciesReference>
<speciesReference species="UDP-L-RHAMNOSE" >
</speciesReference>
</listOfReactants>
<listOfProducts>
<speciesReference species="CPD-5521" >
</speciesReference>
<speciesReference species="UDP" >
</speciesReference>
</listOfProducts>
</reaction>
<reaction id="RXNQT-4162" reversible="false"  name="RXNQT-4162" >
<listOfReactants>
<speciesReference species="CPD-8013" >
</speciesReference>
<speciesReference species="UDP-L-RHAMNOSE" >
</speciesReference>
</listOfReactants>
<listOfProducts>
<speciesReference species="CPDQT-26" >
</speciesReference>
<speciesReference species="UDP" >
</speciesReference>
</listOfProducts>
</reaction>
<reaction id="RXN-4602" reversible="false"  name="RXN-4602" >
<listOfReactants>
<speciesReference species="NADPH" >
</speciesReference>
<speciesReference species="OXYGEN-MOLECULE" >
</speciesReference>
<speciesReference species="PHE" >
</speciesReference>
</listOfReactants>
<listOfProducts>
<speciesReference species="CARBON-DIOXIDE" >
</speciesReference>
<speciesReference species="NADP" >
</speciesReference>
<speciesReference species="PHENYLACETALDOXIME" >
</speciesReference>
<speciesReference species="WATER" >
</speciesReference>
</listOfProducts>
</reaction>
<reaction id="APIGNAR-RXN" reversible="false"  name="APIGNAR-RXN" >
<listOfReactants>
<speciesReference species="APIGENIN" >
</speciesReference>
</listOfReactants>
<listOfProducts>
<speciesReference species="NARINGENIN-CMPD" >
</speciesReference>
</listOfProducts>
</reaction>
<reaction id="RXN-90" reversible="false"  name="RXN-90" >
<listOfReactants>
<speciesReference species="SINAPYL-ALCOHOL" >
</speciesReference>
<speciesReference species="UDP-GLUCOSE" >
</speciesReference>
</listOfReactants>
<listOfProducts>
<speciesReference species="CPD-63" >
</speciesReference>
<speciesReference species="UDP" >
</speciesReference>
</listOfProducts>
</reaction>
<reaction id="RXN-91" reversible="false"  name="RXN-91" >
<listOfReactants>
<speciesReference species="CONIFERYL-ALDEHYDE" >
</speciesReference>
<speciesReference species="UDP-GLUCOSE" >
</speciesReference>
</listOfReactants>
<listOfProducts>
<speciesReference species="CPD-81" >
</speciesReference>
<speciesReference species="UDP" >
</speciesReference>
</listOfProducts>
</reaction>
<reaction id="RXN-92" reversible="false"  name="RXN-92" >
<listOfReactants>
<speciesReference species="SINAPALDEHYDE" >
</speciesReference>
<speciesReference species="UDP-GLUCOSE" >
</speciesReference>
</listOfReactants>
<listOfProducts>
<speciesReference species="CPD-79" >
</speciesReference>
<speciesReference species="UDP" >
</speciesReference>
</listOfProducts>
</reaction>
<reaction id="RXN-600" reversible="false"  name="RXN-600" >
<listOfReactants>
<speciesReference species="CPD-474" >
</speciesReference>
<speciesReference species="NADPH" >
</speciesReference>
</listOfReactants>
<listOfProducts>
<speciesReference species="CPD-590" >
</speciesReference>
<speciesReference species="NADP" >
</speciesReference>
</listOfProducts>
</reaction>
<reaction id="TRANS-CINNAMATE-4-MONOOXYGENASE-RXN" reversible="false"  name="TRANS-CINNAMATE-4-MONOOXYGENASE-RXN" >
<listOfReactants>
<speciesReference species="CPD-674" >
</speciesReference>
<speciesReference species="NADPH" >
</speciesReference>
<speciesReference species="OXYGEN-MOLECULE" >
</speciesReference>
</listOfReactants>
<listOfProducts>
<speciesReference species="COUMARATE" >
</speciesReference>
<speciesReference species="NADP" >
</speciesReference>
<speciesReference species="WATER" >
</speciesReference>
</listOfProducts>
</reaction>
<reaction id="RXN-602" reversible="false"  name="RXN-602" >
<listOfReactants>
<speciesReference species="2-KETOGLUTARATE" >
</speciesReference>
<speciesReference species="CPD-590" >
</speciesReference>
<speciesReference species="OXYGEN-MOLECULE" >
</speciesReference>
</listOfReactants>
<listOfProducts>
<speciesReference species="WATER" stoichiometry="2">
</speciesReference>
<speciesReference species="CARBON-DIOXIDE" >
</speciesReference>
<speciesReference species="CPD-591" >
</speciesReference>
<speciesReference species="SUC" >
</speciesReference>
</listOfProducts>
</reaction>
<reaction id="CINNAMYL-ALCOHOL-DEHYDROGENASE-RXN" reversible="false"  name="CINNAMYL-ALCOHOL-DEHYDROGENASE-RXN" >
<listOfReactants>
<speciesReference species="CINNAMYL-ALC" >
</speciesReference>
<speciesReference species="NADP" >
</speciesReference>
</listOfReactants>
<listOfProducts>
<speciesReference species="CINNAMALDEHYDE" >
</speciesReference>
<speciesReference species="NADPH" >
</speciesReference>
</listOfProducts>
</reaction>
<reaction id="RXN-5682" reversible="false"  name="RXN-5682" >
<listOfReactants>
<speciesReference species="CPD-659" >
</speciesReference>
<speciesReference species="NADP" >
</speciesReference>
</listOfReactants>
<listOfProducts>
<speciesReference species="CARBON-DIOXIDE" >
</speciesReference>
<speciesReference species="NADPH" >
</speciesReference>
<speciesReference species="TYR" >
</speciesReference>
</listOfProducts>
</reaction>
<reaction id="TYRAMINOTRANS-RXN" reversible="false"  name="TYRAMINOTRANS-RXN" >
<listOfReactants>
<speciesReference species="GLT" >
</speciesReference>
<speciesReference species="P-HYDROXY-PHENYLPYRUVATE" >
</speciesReference>
</listOfReactants>
<listOfProducts>
<speciesReference species="2-KETOGLUTARATE" >
</speciesReference>
<speciesReference species="TYR" >
</speciesReference>
</listOfProducts>
</reaction>
<reaction id="RXN-2601" reversible="false"  name="RXN-2601" >
<listOfReactants>
<speciesReference species="COUMARYL-COA" >
</speciesReference>
<speciesReference species="QUINATE" >
</speciesReference>
</listOfReactants>
<listOfProducts>
<speciesReference species="4-COUMAROYLQUINATE" >
</speciesReference>
<speciesReference species="CO-A" >
</speciesReference>
</listOfProducts>
</reaction>
<reaction id="RXN-2602" reversible="false"  name="RXN-2602" >
<listOfReactants>
<speciesReference species="CONIFERYL-ALDEHYDE" >
</speciesReference>
<speciesReference species="NADPH" >
</speciesReference>
</listOfReactants>
<listOfProducts>
<speciesReference species="CONIFERYL-ALCOHOL" >
</speciesReference>
<speciesReference species="NADP" >
</speciesReference>
</listOfProducts>
</reaction>
<reaction id="SINAPATE-1-GLUCOSYLTRANSFERASE-RXN" reversible="false"  name="SINAPATE-1-GLUCOSYLTRANSFERASE-RXN" >
<listOfReactants>
<speciesReference species="SINAPATE" >
</speciesReference>
<speciesReference species="UDP-GLUCOSE" >
</speciesReference>
</listOfReactants>
<listOfProducts>
<speciesReference species="1-O-SINAPOYL-BETA-D-GLUCOSE" >
</speciesReference>
<speciesReference species="UDP" >
</speciesReference>
</listOfProducts>
</reaction>
<reaction id="TYROSINE-DECARBOXYLASE-RXN" reversible="false"  name="TYROSINE-DECARBOXYLASE-RXN" >
<listOfReactants>
<speciesReference species="TYR" >
</speciesReference>
</listOfReactants>
<listOfProducts>
<speciesReference species="CARBON-DIOXIDE" >
</speciesReference>
<speciesReference species="TYRAMINE" >
</speciesReference>
</listOfProducts>
</reaction>
<reaction id="RXN-7686" reversible="false"  name="RXN-7686" >
<listOfReactants>
<speciesReference species="2-KETOGLUTARATE" >
</speciesReference>
<speciesReference species="NARINGENIN-CMPD" >
</speciesReference>
<speciesReference species="OXYGEN-MOLECULE" >
</speciesReference>
</listOfReactants>
<listOfProducts>
<speciesReference species="CARBON-DIOXIDE" >
</speciesReference>
<speciesReference species="CPD-431" >
</speciesReference>
<speciesReference species="SUC" >
</speciesReference>
<speciesReference species="WATER" >
</speciesReference>
</listOfProducts>
</reaction>
<reaction id="RXN-7687" reversible="false"  name="RXN-7687" >
<listOfReactants>
<speciesReference species="2-KETOGLUTARATE" >
</speciesReference>
<speciesReference species="CPD-6994" >
</speciesReference>
<speciesReference species="OXYGEN-MOLECULE" >
</speciesReference>
</listOfReactants>
<listOfProducts>
<speciesReference species="5734-TETRAHYDROXYFLAVONE" >
</speciesReference>
<speciesReference species="CARBON-DIOXIDE" >
</speciesReference>
<speciesReference species="SUC" >
</speciesReference>
<speciesReference species="WATER" >
</speciesReference>
</listOfProducts>
</reaction>
<reaction id="RXN-8332" reversible="false"  name="RXN-8332" >
<listOfReactants>
<speciesReference species="CPD-8098" stoichiometry="2">
</speciesReference>
<speciesReference species="OXYGEN-MOLECULE" >
</speciesReference>
</listOfReactants>
<listOfProducts>
<speciesReference species="CPD-8094" stoichiometry="2">
</speciesReference>
<speciesReference species="WATER" stoichiometry="2">
</speciesReference>
</listOfProducts>
</reaction>
<reaction id="RXN-8333" reversible="false"  name="RXN-8333" >
<listOfReactants>
<speciesReference species="CPD-8094" >
</speciesReference>
<speciesReference species="WATER" >
</speciesReference>
</listOfReactants>
<listOfProducts>
<speciesReference species="CPD-8095" >
</speciesReference>
</listOfProducts>
</reaction>
<reaction id="RXN-8334" reversible="false"  name="RXN-8334" >
<listOfReactants>
<speciesReference species="CPD-8095" >
</speciesReference>
</listOfReactants>
<listOfProducts>
<speciesReference species="CPD-8096" >
</speciesReference>
</listOfProducts>
</reaction>
<reaction id="RXN-8335" reversible="false"  name="RXN-8335" >
<listOfReactants>
<speciesReference species="CPD-8096" >
</speciesReference>
</listOfReactants>
<listOfProducts>
<speciesReference species="CPD-8097" >
</speciesReference>
<speciesReference species="WATER" >
</speciesReference>
</listOfProducts>
</reaction>
<reaction id="RXN-8336" reversible="false"  name="RXN-8336" >
<listOfReactants>
<speciesReference species="CAFFEATE" >
</speciesReference>
</listOfReactants>
<listOfProducts>
<speciesReference species="CPD-8098" >
</speciesReference>
</listOfProducts>
</reaction>
<reaction id="RXN-1101" reversible="false"  name="RXN-1101" >
<listOfReactants>
<speciesReference species="COUMARYL-COA" >
</speciesReference>
<speciesReference species="NADPH" >
</speciesReference>
</listOfReactants>
<listOfProducts>
<speciesReference species="CO-A" >
</speciesReference>
<speciesReference species="COUMARALDEHYDE" >
</speciesReference>
<speciesReference species="NADP" >
</speciesReference>
</listOfProducts>
</reaction>
<reaction id="RXN-1142" reversible="false"  name="RXN-1142" >
<listOfReactants>
<speciesReference species="CONIFERYL-ALDEHYDE" >
</speciesReference>
<speciesReference species="NADPH" >
</speciesReference>
<speciesReference species="OXYGEN-MOLECULE" >
</speciesReference>
</listOfReactants>
<listOfProducts>
<speciesReference species="5-HYDROXY-CONIFERALDEHYDE" >
</speciesReference>
<speciesReference species="NADP" >
</speciesReference>
<speciesReference species="WATER" >
</speciesReference>
</listOfProducts>
</reaction>
<reaction id="RXN-1143" reversible="false"  name="RXN-1143" >
<listOfReactants>
<speciesReference species="5-HYDROXY-CONIFERALDEHYDE" >
</speciesReference>
<speciesReference species="S-ADENOSYLMETHIONINE" >
</speciesReference>
</listOfReactants>
<listOfProducts>
<speciesReference species="ADENOSYL-HOMO-CYS" >
</speciesReference>
<speciesReference species="SINAPALDEHYDE" >
</speciesReference>
</listOfProducts>
</reaction>
<reaction id="RXN-1102" reversible="false"  name="RXN-1102" >
<listOfReactants>
<speciesReference species="COUMARALDEHYDE" >
</speciesReference>
<speciesReference species="NADPH" >
</speciesReference>
</listOfReactants>
<listOfProducts>
<speciesReference species="COUMARYL-ALCOHOL" >
</speciesReference>
<speciesReference species="NADP" >
</speciesReference>
</listOfProducts>
</reaction>
<reaction id="RXN-1103" reversible="false"  name="RXN-1103" >
<listOfReactants>
<speciesReference species="COUMARATE" >
</speciesReference>
<speciesReference species="NADPH" >
</speciesReference>
<speciesReference species="OXYGEN-MOLECULE" >
</speciesReference>
</listOfReactants>
<listOfProducts>
<speciesReference species="CAFFEATE" >
</speciesReference>
<speciesReference species="NADP" >
</speciesReference>
<speciesReference species="WATER" >
</speciesReference>
</listOfProducts>
</reaction>
<reaction id="RXN-1104" reversible="false"  name="RXN-1104" >
<listOfReactants>
<speciesReference species="CAFFEATE" >
</speciesReference>
<speciesReference species="S-ADENOSYLMETHIONINE" >
</speciesReference>
</listOfReactants>
<listOfProducts>
<speciesReference species="ADENOSYL-HOMO-CYS" >
</speciesReference>
<speciesReference species="FERULIC-ACID" >
</speciesReference>
</listOfProducts>
</reaction>
<reaction id="RXN-1105" reversible="false"  name="RXN-1105" >
<listOfReactants>
<speciesReference species="ATP" >
</speciesReference>
<speciesReference species="CO-A" >
</speciesReference>
<speciesReference species="FERULIC-ACID" >
</speciesReference>
</listOfReactants>
<listOfProducts>
<speciesReference species="AMP" >
</speciesReference>
<speciesReference species="FERULOYL-COA" >
</speciesReference>
<speciesReference species="PPI" >
</speciesReference>
</listOfProducts>
</reaction>
<reaction id="RXN-1106" reversible="false"  name="RXN-1106" >
<listOfReactants>
<speciesReference species="FERULOYL-COA" >
</speciesReference>
<speciesReference species="NADPH" >
</speciesReference>
</listOfReactants>
<listOfProducts>
<speciesReference species="CO-A" >
</speciesReference>
<speciesReference species="CONIFERYL-ALDEHYDE" >
</speciesReference>
<speciesReference species="NADP" >
</speciesReference>
</listOfProducts>
</reaction>
<reaction id="RXN-6722" reversible="false"  name="RXN-6722" >
<listOfReactants>
<speciesReference species="BENZOATE" >
</speciesReference>
<speciesReference species="S-ADENOSYLMETHIONINE" >
</speciesReference>
</listOfReactants>
<listOfProducts>
<speciesReference species="ADENOSYL-HOMO-CYS" >
</speciesReference>
<speciesReference species="CPD-6441" >
</speciesReference>
</listOfProducts>
</reaction>
<reaction id="RXN-6723" reversible="false"  name="RXN-6723" >
<listOfReactants>
<speciesReference species="CPD-110" >
</speciesReference>
<speciesReference species="S-ADENOSYLMETHIONINE" >
</speciesReference>
</listOfReactants>
<listOfProducts>
<speciesReference species="ADENOSYL-HOMO-CYS" >
</speciesReference>
<speciesReference species="CPD-6442" >
</speciesReference>
</listOfProducts>
</reaction>
<reaction id="RXN-6724" reversible="false"  name="RXN-6724" >
<listOfReactants>
<speciesReference species="BENZOYLCOA" >
</speciesReference>
<speciesReference species="BENZYL-ALCOHOL" >
</speciesReference>
</listOfReactants>
<listOfProducts>
<speciesReference species="CO-A" >
</speciesReference>
<speciesReference species="CPD-6443" >
</speciesReference>
</listOfProducts>
</reaction>
<reaction id="PREPHENATE-TRANSAMINE-RXN" reversible="false"  name="PREPHENATE-TRANSAMINE-RXN" >
<listOfReactants>
<speciesReference species="GLT" >
</speciesReference>
<speciesReference species="PREPHENATE" >
</speciesReference>
</listOfReactants>
<listOfProducts>
<speciesReference species="2-KETOGLUTARATE" >
</speciesReference>
<speciesReference species="CPD-659" >
</speciesReference>
</listOfProducts>
</reaction>
<reaction id="PHEAMINOTRANS-RXN" reversible="false"  name="PHEAMINOTRANS-RXN" >
<listOfReactants>
<speciesReference species="GLT" >
</speciesReference>
<speciesReference species="PHENYL-PYRUVATE" >
</speciesReference>
</listOfReactants>
<listOfProducts>
<speciesReference species="2-KETOGLUTARATE" >
</speciesReference>
<speciesReference species="PHE" >
</speciesReference>
</listOfProducts>
</reaction>
<reaction id="2.5.1.19-RXN" reversible="false"  name="2.5.1.19-RXN" >
<listOfReactants>
<speciesReference species="PHOSPHO-ENOL-PYRUVATE" >
</speciesReference>
<speciesReference species="SHIKIMATE-5P" >
</speciesReference>
</listOfReactants>
<listOfProducts>
<speciesReference species="3-ENOLPYRUVYL-SHIKIMATE-5P" >
</speciesReference>
<speciesReference species="Pi" >
</speciesReference>
</listOfProducts>
</reaction>
<reaction id="RXN-3142" reversible="false"  name="RXN-3142" >
<listOfReactants>
<speciesReference species="MALONYL-COA" stoichiometry="3">
</speciesReference>
<speciesReference species="COUMARYL-COA" >
</speciesReference>
<speciesReference species="NADPH" >
</speciesReference>
</listOfReactants>
<listOfProducts>
<speciesReference species="CO-A" stoichiometry="4">
</speciesReference>
<speciesReference species="CARBON-DIOXIDE" stoichiometry="3">
</speciesReference>
<speciesReference species="CPD-3041" >
</speciesReference>
<speciesReference species="NADP" >
</speciesReference>
<speciesReference species="WATER" >
</speciesReference>
</listOfProducts>
</reaction>
<reaction id="2.3.1.133-RXN" reversible="false"  name="2.3.1.133-RXN" >
<listOfReactants>
<speciesReference species="COUMARYL-COA" >
</speciesReference>
<speciesReference species="SHIKIMATE" >
</speciesReference>
</listOfReactants>
<listOfProducts>
<speciesReference species="CO-A" >
</speciesReference>
<speciesReference species="CPD-412" >
</speciesReference>
</listOfProducts>
</reaction>
<reaction id="SHIKIMATE-5-DEHYDROGENASE-RXN" reversible="false"  name="SHIKIMATE-5-DEHYDROGENASE-RXN" >
<listOfReactants>
<speciesReference species="3-DEHYDRO-SHIKIMATE" >
</speciesReference>
<speciesReference species="NADPH" >
</speciesReference>
</listOfReactants>
<listOfProducts>
<speciesReference species="NADP" >
</speciesReference>
<speciesReference species="SHIKIMATE" >
</speciesReference>
</listOfProducts>
</reaction>
<reaction id="RXN-2224" reversible="false"  name="RXN-2224" >
<listOfReactants>
<speciesReference species="3-HYDROXYPROPYL-GLUCOSINOLATE" >
</speciesReference>
<speciesReference species="BENZOYLCOA" >
</speciesReference>
</listOfReactants>
<listOfProducts>
<speciesReference species="3-BENZOYLOXYPROPYL-GLUCOSINOLATE" >
</speciesReference>
<speciesReference species="CO-A" >
</speciesReference>
</listOfProducts>
</reaction>
<reaction id="RXN-3221" reversible="false"  name="RXN-3221" >
<listOfReactants>
<speciesReference species="CPD-3041" >
</speciesReference>
</listOfReactants>
<listOfProducts>
<speciesReference species="CPD-3061" >
</speciesReference>
</listOfProducts>
</reaction>
<reaction id="PREPHENATEDEHYDROG-RXN" reversible="false"  name="PREPHENATEDEHYDROG-RXN" >
<listOfReactants>
<speciesReference species="NAD" >
</speciesReference>
<speciesReference species="PREPHENATE" >
</speciesReference>
</listOfReactants>
<listOfProducts>
<speciesReference species="CARBON-DIOXIDE" >
</speciesReference>
<speciesReference species="NADH" >
</speciesReference>
<speciesReference species="P-HYDROXY-PHENYLPYRUVATE" >
</speciesReference>
</listOfProducts>
</reaction>
<reaction id="RXN-8262" reversible="false"  name="RXN-8262" >
<listOfReactants>
<speciesReference species="CPD-520" >
</speciesReference>
<speciesReference species="S-ADENOSYLMETHIONINE" >
</speciesReference>
</listOfReactants>
<listOfProducts>
<speciesReference species="ADENOSYL-HOMO-CYS" >
</speciesReference>
<speciesReference species="CPD-8004" >
</speciesReference>
</listOfProducts>
</reaction>
<reaction id="RXN-8263" reversible="false"  name="RXN-8263" >
<listOfReactants>
<speciesReference species="CPD1F-90" >
</speciesReference>
<speciesReference species="UDP-GLUCOSE" >
</speciesReference>
</listOfReactants>
<listOfProducts>
<speciesReference species="CPD-8007" >
</speciesReference>
<speciesReference species="UDP" >
</speciesReference>
</listOfProducts>
</reaction>
<reaction id="RXN-8264" reversible="false"  name="RXN-8264" >
<listOfReactants>
<speciesReference species="CPD-520" >
</speciesReference>
<speciesReference species="UDP-GLUCOSE" >
</speciesReference>
</listOfReactants>
<listOfProducts>
<speciesReference species="CPD-8006" >
</speciesReference>
<speciesReference species="UDP" >
</speciesReference>
</listOfProducts>
</reaction>
<reaction id="RXN-8265" reversible="false"  name="RXN-8265" >
<listOfReactants>
<speciesReference species="CPD1F-437" >
</speciesReference>
<speciesReference species="UDP-GLUCOSE" >
</speciesReference>
</listOfReactants>
<listOfProducts>
<speciesReference species="CPD-8009" >
</speciesReference>
<speciesReference species="UDP" >
</speciesReference>
</listOfProducts>
</reaction>
<reaction id="RXN-8266" reversible="false"  name="RXN-8266" >
<listOfReactants>
<speciesReference species="CPD1F-461" >
</speciesReference>
<speciesReference species="UDP-GLUCOSE" >
</speciesReference>
</listOfReactants>
<listOfProducts>
<speciesReference species="CPD-8012" >
</speciesReference>
<speciesReference species="UDP" >
</speciesReference>
</listOfProducts>
</reaction>
<reaction id="RXN-8267" reversible="false"  name="RXN-8267" >
<listOfReactants>
<speciesReference species="CPD-520" >
</speciesReference>
<speciesReference species="UDP-L-RHAMNOSE" >
</speciesReference>
</listOfReactants>
<listOfProducts>
<speciesReference species="CPD-8013" >
</speciesReference>
<speciesReference species="UDP" >
</speciesReference>
</listOfProducts>
</reaction>
<reaction id="RXN-8268" reversible="false"  name="RXN-8268" >
<listOfReactants>
<speciesReference species="CPD-8013" >
</speciesReference>
<speciesReference species="UDP-GLUCOSE" >
</speciesReference>
</listOfReactants>
<listOfProducts>
<speciesReference species="CPD-8011" >
</speciesReference>
<speciesReference species="UDP" >
</speciesReference>
</listOfProducts>
</reaction>
<reaction id="PHENYLALANINE-AMMONIA-LYASE-RXN" reversible="false"  name="PHENYLALANINE-AMMONIA-LYASE-RXN" >
<listOfReactants>
<speciesReference species="PHE" >
</speciesReference>
</listOfReactants>
<listOfProducts>
<speciesReference species="AMMONIA" >
</speciesReference>
<speciesReference species="CPD-674" >
</speciesReference>
</listOfProducts>
</reaction>
<reaction id="RXN-7650" reversible="false"  name="RXN-7650" >
<listOfReactants>
<speciesReference species="NADPH" >
</speciesReference>
<speciesReference species="NARINGENIN-CMPD" >
</speciesReference>
<speciesReference species="OXYGEN-MOLECULE" >
</speciesReference>
</listOfReactants>
<listOfProducts>
<speciesReference species="WATER" stoichiometry="2">
</speciesReference>
<speciesReference species="CPD-431" >
</speciesReference>
<speciesReference species="NADP" >
</speciesReference>
</listOfProducts>
</reaction>
<reaction id="RXN-7651" reversible="false"  name="RXN-7651" >
<listOfReactants>
<speciesReference species="CPD-431" >
</speciesReference>
<speciesReference species="NADPH" >
</speciesReference>
<speciesReference species="OXYGEN-MOLECULE" >
</speciesReference>
</listOfReactants>
<listOfProducts>
<speciesReference species="5734-TETRAHYDROXYFLAVONE" >
</speciesReference>
<speciesReference species="NADP" >
</speciesReference>
<speciesReference species="WATER" >
</speciesReference>
</listOfProducts>
</reaction>
<reaction id="2.3.1.92-RXN" reversible="false"  name="2.3.1.92-RXN" >
<listOfReactants>
<speciesReference species="1-O-SINAPOYL-BETA-D-GLUCOSE" >
</speciesReference>
<speciesReference species="MAL" >
</speciesReference>
</listOfReactants>
<listOfProducts>
<speciesReference species="GLC" >
</speciesReference>
<speciesReference species="SINAPOYL-S-MALATE" >
</speciesReference>
</listOfProducts>
</reaction>
<reaction id="RXN-7652" reversible="false"  name="RXN-7652" >
<listOfReactants>
<speciesReference species="NADPH" >
</speciesReference>
<speciesReference species="NARINGENIN-CMPD" >
</speciesReference>
<speciesReference species="OXYGEN-MOLECULE" >
</speciesReference>
</listOfReactants>
<listOfProducts>
<speciesReference species="CPD-6994" >
</speciesReference>
<speciesReference species="NADP" >
</speciesReference>
<speciesReference species="WATER" >
</speciesReference>
</listOfProducts>
</reaction>
<reaction id="RXN-7653" reversible="false"  name="RXN-7653" >
<listOfReactants>
<speciesReference species="CPD-6994" >
</speciesReference>
<speciesReference species="NADPH" >
</speciesReference>
<speciesReference species="OXYGEN-MOLECULE" >
</speciesReference>
</listOfReactants>
<listOfProducts>
<speciesReference species="WATER" stoichiometry="2">
</speciesReference>
<speciesReference species="5734-TETRAHYDROXYFLAVONE" >
</speciesReference>
<speciesReference species="NADP" >
</speciesReference>
</listOfProducts>
</reaction>
<reaction id="PELUDP-RXN" reversible="false"  name="PELUDP-RXN" >
<listOfReactants>
<speciesReference species="PELARGONIDIN-CMPD" >
</speciesReference>
<speciesReference species="UDP-GLUCOSE" >
</speciesReference>
</listOfReactants>
<listOfProducts>
<speciesReference species="PELARGONIDIN-3-GLUCOSIDE-CMPD" >
</speciesReference>
<speciesReference species="UDP" >
</speciesReference>
</listOfProducts>
</reaction>
<reaction id="RXN1F-775" reversible="false"  name="RXN1F-775" >
<listOfReactants>
<speciesReference species="CPD-591" >
</speciesReference>
<speciesReference species="UDP-GLUCOSE" >
</speciesReference>
</listOfReactants>
<listOfProducts>
<speciesReference species="CPD1F-766" >
</speciesReference>
<speciesReference species="UDP" >
</speciesReference>
</listOfProducts>
</reaction>
<reaction id="RXN1F-461" reversible="false"  name="RXN1F-461" >
<listOfReactants>
<speciesReference species="CPD1F-90" >
</speciesReference>
<speciesReference species="UDP-GLUCOSE" >
</speciesReference>
</listOfReactants>
<listOfProducts>
<speciesReference species="CPD1F-453" >
</speciesReference>
<speciesReference species="UDP" >
</speciesReference>
</listOfProducts>
</reaction>
<reaction id="RXN1F-462" reversible="false"  name="RXN1F-462" >
<listOfReactants>
<speciesReference species="CPD-520" >
</speciesReference>
<speciesReference species="UDP-GLUCOSE" >
</speciesReference>
</listOfReactants>
<listOfProducts>
<speciesReference species="CPD1F-437" >
</speciesReference>
<speciesReference species="UDP" >
</speciesReference>
</listOfProducts>
</reaction>
<reaction id="RXN-8035" reversible="false"  name="RXN-8035" >
<listOfReactants>
<speciesReference species="CPD-459" >
</speciesReference>
</listOfReactants>
<listOfProducts>
<speciesReference species="CPD-7417" >
</speciesReference>
</listOfProducts>
</reaction>
<reaction id="RXN-8036" reversible="false"  name="RXN-8036" >
<listOfReactants>
<speciesReference species="CPD-7417" >
</speciesReference>
<speciesReference species="WATER" >
</speciesReference>
</listOfReactants>
<listOfProducts>
<speciesReference species="CPD-7418" >
</speciesReference>
<speciesReference species="GLC" >
</speciesReference>
</listOfProducts>
</reaction>
<reaction id="RXN-8037" reversible="false"  name="RXN-8037" >
<listOfReactants>
<speciesReference species="CPD-7418" >
</speciesReference>
</listOfReactants>
<listOfProducts>
<speciesReference species="COUMARIN" >
</speciesReference>
<speciesReference species="WATER" >
</speciesReference>
</listOfProducts>
</reaction>
<reaction id="CHORISMATEMUT-RXN" reversible="false"  name="CHORISMATEMUT-RXN" >
<listOfReactants>
<speciesReference species="CHORISMATE" >
</speciesReference>
</listOfReactants>
<listOfProducts>
<speciesReference species="PREPHENATE" >
</speciesReference>
</listOfProducts>
</reaction>
<reaction id="CINNAMOYL-COA-REDUCTASE-RXN" reversible="false"  name="CINNAMOYL-COA-REDUCTASE-RXN" >
<listOfReactants>
<speciesReference species="CINNAMALDEHYDE" >
</speciesReference>
<speciesReference species="CO-A" >
</speciesReference>
<speciesReference species="NADP" >
</speciesReference>
</listOfReactants>
<listOfProducts>
<speciesReference species="CINNAMOYL-COA" >
</speciesReference>
<speciesReference species="NADPH" >
</speciesReference>
</listOfProducts>
</reaction>
<reaction id="RXN-7775" reversible="false"  name="RXN-7775" >
<listOfReactants>
<speciesReference species="2-KETOGLUTARATE" >
</speciesReference>
<speciesReference species="CPD-6994" >
</speciesReference>
<speciesReference species="OXYGEN-MOLECULE" >
</speciesReference>
</listOfReactants>
<listOfProducts>
<speciesReference species="CARBON-DIOXIDE" >
</speciesReference>
<speciesReference species="CPD-474" >
</speciesReference>
<speciesReference species="SUC" >
</speciesReference>
</listOfProducts>
</reaction>
<reaction id="RXN-3422" reversible="false"  name="RXN-3422" >
<listOfReactants>
<speciesReference species="5-HYDROXY-FERULIC-ACID" >
</speciesReference>
<speciesReference species="S-ADENOSYLMETHIONINE" >
</speciesReference>
</listOfReactants>
<listOfProducts>
<speciesReference species="ADENOSYL-HOMO-CYS" >
</speciesReference>
<speciesReference species="SINAPATE" >
</speciesReference>
</listOfProducts>
</reaction>
<reaction id="RXN-1241-NADP" reversible="false"  name="RXN-1241-NADP" >
<listOfReactants>
<speciesReference species="CONIFERYL-ALDEHYDE" >
</speciesReference>
<speciesReference species="NADP" >
</speciesReference>
<speciesReference species="WATER" >
</speciesReference>
</listOfReactants>
<listOfProducts>
<speciesReference species="PROTON" stoichiometry="2">
</speciesReference>
<speciesReference species="FERULIC-ACID" >
</speciesReference>
<speciesReference species="NADPH" >
</speciesReference>
</listOfProducts>
</reaction>
<reaction id="CHORISMATE-SYNTHASE-RXN" reversible="false"  name="CHORISMATE-SYNTHASE-RXN" >
<listOfReactants>
<speciesReference species="3-ENOLPYRUVYL-SHIKIMATE-5P" >
</speciesReference>
</listOfReactants>
<listOfProducts>
<speciesReference species="CHORISMATE" >
</speciesReference>
<speciesReference species="Pi" >
</speciesReference>
</listOfProducts>
</reaction>
<reaction id="CARBOXYCYCLOHEXADIENYL-DEHYDRATASE-RXN" reversible="false"  name="CARBOXYCYCLOHEXADIENYL-DEHYDRATASE-RXN" >
<listOfReactants>
<speciesReference species="CPD-659" >
</speciesReference>
</listOfReactants>
<listOfProducts>
<speciesReference species="CARBON-DIOXIDE" >
</speciesReference>
<speciesReference species="PHE" >
</speciesReference>
<speciesReference species="WATER" >
</speciesReference>
</listOfProducts>
</reaction>
<reaction id="RXN-2581" reversible="false"  name="RXN-2581" >
<listOfReactants>
<speciesReference species="CPD-412" >
</speciesReference>
<speciesReference species="NADPH" >
</speciesReference>
<speciesReference species="OXYGEN-MOLECULE" >
</speciesReference>
</listOfReactants>
<listOfProducts>
<speciesReference species="CAFFEOYLSHIKIMATE" >
</speciesReference>
<speciesReference species="NADP" >
</speciesReference>
<speciesReference species="WATER" >
</speciesReference>
</listOfProducts>
</reaction>
<reaction id="RXN-2583" reversible="false"  name="RXN-2583" >
<listOfReactants>
<speciesReference species="4-COUMAROYLQUINATE" >
</speciesReference>
<speciesReference species="NADPH" >
</speciesReference>
<speciesReference species="OXYGEN-MOLECULE" >
</speciesReference>
</listOfReactants>
<listOfProducts>
<speciesReference species="CAFFEOYLQUINATE" >
</speciesReference>
<speciesReference species="NADP" >
</speciesReference>
<speciesReference species="WATER" >
</speciesReference>
</listOfProducts>
</reaction>
<reaction id="MANDELONITRILE-LYASE-RXN" reversible="false"  name="MANDELONITRILE-LYASE-RXN" >
<listOfReactants>
<speciesReference species="MANDELONITRILE" >
</speciesReference>
</listOfReactants>
<listOfProducts>
<speciesReference species="BENZALDEHYDE" >
</speciesReference>
<speciesReference species="HCN" >
</speciesReference>
</listOfProducts>
</reaction>
<reaction id="UDP-GLUCOSE-4,6-DEHYDRATASE-RXN" reversible="false"  name="UDP-GLUCOSE-4,6-DEHYDRATASE-RXN" >
<listOfReactants>
<speciesReference species="UDP-GLUCOSE" >
</speciesReference>
</listOfReactants>
<listOfProducts>
<speciesReference species="CPD-663" >
</speciesReference>
<speciesReference species="WATER" >
</speciesReference>
</listOfProducts>
</reaction>
<reaction id="DAHPSYN-RXN" reversible="false"  name="DAHPSYN-RXN" >
<listOfReactants>
<speciesReference species="ERYTHROSE-4P" >
</speciesReference>
<speciesReference species="PHOSPHO-ENOL-PYRUVATE" >
</speciesReference>
<speciesReference species="WATER" >
</speciesReference>
</listOfReactants>
<listOfProducts>
<speciesReference species="3-DEOXY-D-ARABINO-HEPTULOSONATE-7-P" >
</speciesReference>
<speciesReference species="Pi" >
</speciesReference>
</listOfProducts>
</reaction>
<reaction id="BENZOATE--COA-LIGASE-RXN" reversible="false"  name="BENZOATE--COA-LIGASE-RXN" >
<listOfReactants>
<speciesReference species="ATP" >
</speciesReference>
<speciesReference species="BENZOATE" >
</speciesReference>
<speciesReference species="CO-A" >
</speciesReference>
</listOfReactants>
<listOfProducts>
<speciesReference species="AMP" >
</speciesReference>
<speciesReference species="BENZOYLCOA" >
</speciesReference>
<speciesReference species="PPI" >
</speciesReference>
</listOfProducts>
</reaction>
<reaction id="RXN-8270" reversible="false"  name="RXN-8270" >
<listOfReactants>
<speciesReference species="CPD1F-453" >
</speciesReference>
<speciesReference species="UDP-GLUCOSE" >
</speciesReference>
</listOfReactants>
<listOfProducts>
<speciesReference species="CPD-8034" >
</speciesReference>
<speciesReference species="UDP" >
</speciesReference>
</listOfProducts>
</reaction>
<reaction id="RXN-8271" reversible="false"  name="RXN-8271" >
<listOfReactants>
<speciesReference species="CPD1F-437" >
</speciesReference>
<speciesReference species="UDP-GLUCOSE" >
</speciesReference>
</listOfReactants>
<listOfProducts>
<speciesReference species="CPD-8033" >
</speciesReference>
<speciesReference species="UDP" >
</speciesReference>
</listOfProducts>
</reaction>
<reaction id="RXN-2621" reversible="false"  name="RXN-2621" >
<listOfReactants>
<speciesReference species="CAFFEOYLSHIKIMATE" >
</speciesReference>
<speciesReference species="CO-A" >
</speciesReference>
</listOfReactants>
<listOfProducts>
<speciesReference species="CAFFEOYL-COA" >
</speciesReference>
<speciesReference species="SHIKIMATE" >
</speciesReference>
</listOfProducts>
</reaction>
<reaction id="RXN-2622" reversible="false"  name="RXN-2622" >
<listOfReactants>
<speciesReference species="CAFFEOYLQUINATE" >
</speciesReference>
<speciesReference species="CO-A" >
</speciesReference>
</listOfReactants>
<listOfProducts>
<speciesReference species="CAFFEOYL-COA" >
</speciesReference>
<speciesReference species="QUINATE" >
</speciesReference>
</listOfProducts>
</reaction>
<reaction id="RXN-2001" reversible="false"  name="RXN-2001" >
<listOfReactants>
<speciesReference species="CO-A" >
</speciesReference>
<speciesReference species="CPD-674" >
</speciesReference>
</listOfReactants>
<listOfProducts>
<speciesReference species="CINNAMOYL-COA" >
</speciesReference>
<speciesReference species="WATER" >
</speciesReference>
</listOfProducts>
</reaction>
<reaction id="RXN-2002" reversible="false"  name="RXN-2002" >
<listOfReactants>
<speciesReference species="CINNAMOYL-COA" >
</speciesReference>
<speciesReference species="WATER" >
</speciesReference>
</listOfReactants>
<listOfProducts>
<speciesReference species="HYDROXYCINNAMOYL-COA" >
</speciesReference>
</listOfProducts>
</reaction>
<reaction id="RXN-2003" reversible="false"  name="RXN-2003" >
<listOfReactants>
<speciesReference species="HYDROXYCINNAMOYL-COA" >
</speciesReference>
<speciesReference species="NADP" >
</speciesReference>
</listOfReactants>
<listOfProducts>
<speciesReference species="NADPH" >
</speciesReference>
<speciesReference species="OXOCINNAMOYL-COA" >
</speciesReference>
</listOfProducts>
</reaction>
<reaction id="TYROSINE-AMINOTRANSFERASE-RXN" reversible="false"  name="TYROSINE-AMINOTRANSFERASE-RXN" >
<listOfReactants>
<speciesReference species="2-KETOGLUTARATE" >
</speciesReference>
<speciesReference species="TYR" >
</speciesReference>
</listOfReactants>
<listOfProducts>
<speciesReference species="GLT" >
</speciesReference>
<speciesReference species="P-HYDROXY-PHENYLPYRUVATE" >
</speciesReference>
</listOfProducts>
</reaction>
<reaction id="NARINGENIN-CHALCONE-SYNTHASE-RXN" reversible="false"  name="NARINGENIN-CHALCONE-SYNTHASE-RXN" >
<listOfReactants>
<speciesReference species="MALONYL-COA" stoichiometry="3">
</speciesReference>
<speciesReference species="COUMARYL-COA" >
</speciesReference>
</listOfReactants>
<listOfProducts>
<speciesReference species="CO-A" stoichiometry="4">
</speciesReference>
<speciesReference species="CARBON-DIOXIDE" stoichiometry="3">
</speciesReference>
<speciesReference species="APIGENIN" >
</speciesReference>
</listOfProducts>
</reaction>
<reaction id="RXN-2005" reversible="false"  name="RXN-2005" >
<listOfReactants>
<speciesReference species="BENZOYLCOA" >
</speciesReference>
<speciesReference species="WATER" >
</speciesReference>
</listOfReactants>
<listOfProducts>
<speciesReference species="BENZOATE" >
</speciesReference>
<speciesReference species="CO-A" >
</speciesReference>
</listOfProducts>
</reaction>
<reaction id="RXN-2006" reversible="false"  name="RXN-2006" >
<listOfReactants>
<speciesReference species="CO-A" >
</speciesReference>
<speciesReference species="OXOCINNAMOYL-COA" >
</speciesReference>
</listOfReactants>
<listOfProducts>
<speciesReference species="ACETYL-COA" >
</speciesReference>
<speciesReference species="BENZOYLCOA" >
</speciesReference>
</listOfProducts>
</reaction>
<reaction id="RXN-2007" reversible="false"  name="RXN-2007" >
<listOfReactants>
<speciesReference species="BENZOATE" >
</speciesReference>
<speciesReference species="NADPH" >
</speciesReference>
<speciesReference species="OXYGEN-MOLECULE" >
</speciesReference>
</listOfReactants>
<listOfProducts>
<speciesReference species="CPD-110" >
</speciesReference>
<speciesReference species="NADP" >
</speciesReference>
<speciesReference species="WATER" >
</speciesReference>
</listOfProducts>
</reaction>
<reaction id="RXN-2009" reversible="false"  name="RXN-2009" >
<listOfReactants>
<speciesReference species="SALICYLOYL-COA" >
</speciesReference>
<speciesReference species="WATER" >
</speciesReference>
</listOfReactants>
<listOfProducts>
<speciesReference species="CO-A" >
</speciesReference>
<speciesReference species="CPD-110" >
</speciesReference>
</listOfProducts>
</reaction>
</listOfReactions>
</model>
</sbml>
