# Supplementary material for: A systems approach to identifying correlated gene targets for the loss of colour pigmentation in plants
Source: BMC Bioinformatics. 2011 Aug 17;12:343. doi: 10.1186/1471-2105-12-343 (PMC3180701; doi:10.1186/1471-2105-12-343)
Supplement: Additional file 2 — metabolites. A file containing the metabolites and their attributes, downloaded from the AraCyc database [19]. Each row defines a metabolite with its parameter, i.e., <identifier> <full name>. [file 1471-2105-12-343-S2.TXT]

CPD-110	CPD-110	0	0
CPD-7418	CPD-7418	0	0
CPD-8095	CPD-8095	0	0
3-ENOLPYRUVYL-SHIKIMATE-5P	3-ENOLPYRUVYL-SHIKIMATE-5P	0	0
CPD-1777	CPD-1777	0	1
CONIFERYL-ALCOHOL	CONIFERYL-ALCOHOL	0	0
SINAPYL-ALCOHOL	SINAPYL-ALCOHOL	0	0
1-O-SINAPOYL-BETA-D-GLUCOSE	1-O-SINAPOYL-BETA-D-GLUCOSE	0	0
O-SINAPOYLCHOLINE	O-SINAPOYLCHOLINE	0	0
SINAPATE	SINAPATE	0	0
CPD1F-420	CPD1F-420	0	0
CPD1F-461	CPD1F-461	0	0
CPD-8013	CPD-8013	0	0
CPD1F-437	CPD1F-437	0	0
CPD-591	CPD-591	0	0
PELARGONIDIN-CMPD	PELARGONIDIN-CMPD	0	0
CPD-431	CPD-431	0	0
CPD-3041	CPD-3041	0	0
COUMARALDEHYDE	COUMARALDEHYDE	0	0
CINNAMOYL-COA	CINNAMOYL-COA	0	0
BENZOYLCOA	BENZOYLCOA	0	0
BENZOATE	BENZOATE	0	0
BENZALDEHYDE	BENZALDEHYDE	0	0
CPD-7417	CPD-7417	0	0
2-COUMARATE	2-COUMARATE	0	0
CPD-459	CPD-459	0	0
CPD-674	trans-cinnamate	0	0
PHE	PHE	0	0
CINNAMALDEHYDE	CINNAMALDEHYDE	0	0
COUMARATE	4-COUMARATE	0	0
COUMARYL-COA	COUMARYL-COA	0	0
LEUCOPELARGONIDIN-CMPD	LEUCOPELARGONIDIN-CMPD	0	0
CPD1F-453	CPD1F-453	0	0
CPD-590	CPD-590	0	0
CPD1F-90	CPD1F-90	0	0
CPD-663	CPD-663	0	0
UDP-L-RHAMNOSE	UDP-L-RHAMNOSE	0	0
CPD-520	CPD-520	0	0
CPD-6994	CPD-6994	0	0
CPD-474	CPD-474	0	0
DIHYDROKAEMPFEROL-CMPD	DIHYDROKAEMPFEROL-CMPD	0	0
APIGENIN	APIGENIN	0	0
NARINGENIN-CMPD	NARINGENIN-CMPD	0	0
CPD-8098	CPD-8098	0	0
CPD-8094	CPD-8094	0	0
CAFFEATE	CAFFEATE	0	0
SHIKIMATE	SHIKIMATE	0	0
3-DEHYDRO-SHIKIMATE	3-DEHYDRO-SHIKIMATE	0	0
CPD-412	CPD-412	0	0
CAFFEOYLSHIKIMATE	CAFFEOYLSHIKIMATE	0	0
3-DEOXY-D-ARABINO-HEPTULOSONATE-7-P	3-DEOXY-D-ARABINO-HEPTULOSONATE-7-P	0	0
DEHYDROQUINATE	DEHYDROQUINATE	0	0
5-HYDROXY-FERULIC-ACID	5-HYDROXY-FERULIC-ACID	0	0
5-HYDROXY-CONIFERALDEHYDE	5-HYDROXY-CONIFERALDEHYDE	0	0
SINAPALDEHYDE	SINAPALDEHYDE	0	0
CAFFEOYL-COA	CAFFEOYL-COA	0	0
QUINATE	QUINATE	0	0
4-COUMAROYLQUINATE	4-COUMAROYLQUINATE	0	0
CAFFEOYLQUINATE	CAFFEOYLQUINATE	0	0
CONIFERYL-ALDEHYDE	CONIFERYL-ALDEHYDE	0	0
FERULIC-ACID	FERULIC-ACID	0	0
FERULOYL-COA	FERULOYL-COA	0	0
SHIKIMATE-5P	SHIKIMATE-5P	0	0
CPD-8096	CPD-8096	0	0
CPD-659	CPD-659	0	0
TYRAMINE	TYRAMINE	0	0
TYR	TYR	0	1
PREPHENATE	PREPHENATE	0	0
CPD-676	CPD-676	0	1
OXYGEN-MOLECULE	OXYGEN-MOLECULE	0	1
Pi	Pi	0	1
NADPH	NADPH	0	1
ATP	ATP	0	1
GLT	GLT	0	1
CO-A	CO-A	0	1
CPD-5521	CPD-5521	0	1
NAD	NAD	0	1
CPDQT-26	CPDQT-26	0	1
NADH	NADH	0	1
CARBON-DIOXIDE	CARBON-DIOXIDE	0	1
MALONYL-COA	MALONYL-COA	0	1
CPD-1962	CPD-1962	0	1
CPD-1961	CPD-1961	0	1
5734-TETRAHYDROXYFLAVONE	5734-TETRAHYDROXYFLAVONE	0	1
CPD1F-431	CPD1F-431	0	1
MAL	MAL	0	1
ERYTHROSE-4P	ERYTHROSE-4P	0	1
NADP	NADP	0	1
GLC	GLC	0	1
ADP	ADP	0	1
2-KETOGLUTARATE	2-KETOGLUTARATE	0	1
PROTON	PROTON	0	1
WATER	WATER	0	1
12-BIS-O-SINAPOYL-BETA-D-GLUCOSIDE	12-BIS-O-SINAPOYL-BETA-D-GLUCOSIDE	0	1
ISOCHORISMATE	ISOCHORISMATE	0	0
PYRUVATE	PYRUVATE	0	1
HYDROGEN-PEROXIDE	HYDROGEN-PEROXIDE	0	1
UDP-GLUCOSE	UDP-GLUCOSE	0	1
CPD-440	CPD-440	0	1
CPD1F-462	CPD1F-462	0	1
HCN	HCN	0	1
CPD-8007	CPD-8007	0	1
CPD-8006	CPD-8006	0	1
CPD-8009	CPD-8009	0	1
CPD-8012	CPD-8012	0	1
COUMARYL-ALCOHOL	COUMARYL-ALCOHOL	0	1
AMMONIA	AMMONIA	0	1
CHOLINE	CHOLINE	0	1
ACETYL-COA	ACETYL-COA	0	1
P-HYDROXY-PHENYLPYRUVATE	P-HYDROXY-PHENYLPYRUVATE	0	0
SALICYLOYL-COA	SALICYLOYL-COA	0	1
3-HYDROXYPROPYL-GLUCOSINOLATE	3-HYDROXYPROPYL-GLUCOSINOLATE	0	1
CPD-8097	CPD-8097	0	1
3-BENZOYLOXYPROPYL-GLUCOSINOLATE	3-BENZOYLOXYPROPYL-GLUCOSINOLATE	0	1
PELARGONIDIN-3-GLUCOSIDE-CMPD	PELARGONIDIN-3-GLUCOSIDE-CMPD	0	0
SINAPOYL-S-MALATE	SINAPOYL-S-MALATE	0	1
COUMARIN	COUMARIN	0	1
CPD-8011	CPD-8011	0	1
CPD-8034	CPD-8034	0	1
PHOSPHO-ENOL-PYRUVATE	PHOSPHO-ENOL-PYRUVATE	0	1
CPD-8033	CPD-8033	0	1
MANDELONITRILE	MANDELONITRILE	0	1
CHORISMATE	CHORISMATE	0	0
CPD-3061	CPD-3061	0	1
CPD-8004	CPD-8004	0	0
UDP	UDP	0	1
SUC	SUC	0	1
PPI	PPI	0	1
S-ADENOSYLMETHIONINE	S-ADENOSYLMETHIONINE	0	1
ADENOSYL-HOMO-CYS	ADENOSYL-HOMO-CYS	0	1
CPD-6441	CPD-6441	0	1
CPD-6442	CPD-6442	0	1
BENZYL-ALCOHOL	BENZYL-ALCOHOL	0	1
CPD-6443	CPD-6443	0	1
CPD-8943	CPD-8943	0	1
CPD-8941	CPD-8941	0	1
SINAPOYL-COA	SINAPOYL-COA	0	1
CPD-8942	CPD-8942	0	1
AMP	AMP	0	1
PHENYL-PYRUVATE	PHENYL-PYRUVATE	0	1
CPD-63	CPD-63	0	1
CPD-81	CPD-81	0	1
CPD-79	CPD-79	0	1
CPD1F-766	CPD1F-766	0	0
CINNAMYL-ALC	CINNAMYL-ALC	0	1
CPD-7137	CPD-7137	0	1
CPD-7138	CPD-7138	0	0
CPD-7708	CPD-7708	0	1
CPD-7714	CPD-7714	0	0
CPD-7866	CPD-7866	0	0
3457-TETRAHYDROXY-3-METHOXYFLAVONE	3-methylquercetin	0	0
345-TRIHYDROXY-37-DIMETHOXYFLAVONE	345-TRIHYDROXY-37-DIMETHOXYFLAVONE	0	0
CPD-10510	3,7,4'-tri-O-methylquercetin	0	1
CPD-10413	CPD-10413	0	1
CPD-7630	CPD-7630	0	1
CPD-7842	CPD-7842	0	1
CPD-7214	CPD-7214	0	0
CPD-7087	CPD-7087	0	0
CPD-1822	CPD-1822	0	0
QUERCETIN-33-BISSULFATE	QUERCETIN-33-BISSULFATE	0	0
PAPS	PAPS	0	1
QUERCETIN-34-BISSULFATE	QUERCETIN-34-BISSULFATE	0	0
QUERCETIN-337-TRISSULFATE	QUERCETIN-337-TRISSULFATE	0	0
CPD-10893	CPD-10893	0	0
CPD-10894	CPD-10894	0	1
CPD-10900	CPD-10900	0	0
CPD-11018	CPD-11018	0	1
PHENYLACETALDEHYDE	PHENYLACETALDEHYDE	0	0
L-ALPHA-ALANINE	L-ALPHA-ALANINE	0	1
CPD-7035	CPD-7035	0	1
3-5-ADP	3-5-ADP	0	1
CPD-7088	CPD-7088	0	1
CPD-12218	3-hydroxy-3-phenylpropionate	0	0
CPD-513	hydroxycinnamoyl-coA	0	0
CPD-514	oxocinnamoyl-coA	0	0
CPD-12112	CPD-12112	0	0
ACET	ACETATE	0	1
DTDP-RHAMNOSE	DTDP-RHAMNOSE	0	1
TDP	Deoxy-Ribonucleoside-Diphosphates	0	1
CPD-7149	pelargonidin-3-O-(6-O-malonyl- -D-glucoside)	0	1
