# Supplementary material for: A systems approach to identifying correlated gene targets for the loss of colour pigmentation in plants
Source: BMC Bioinformatics. 2011 Aug 17;12:343. doi: 10.1186/1471-2105-12-343 (PMC3180701; doi:10.1186/1471-2105-12-343)
Supplement: Additional file 3 — prelim_constr_influx.val. A file specifying the preliminary constraints. This can be uploaded and displayed in the CellNetAnalyzer flavonoid network project using the 'Scenario' feature under the 'CellNetAnalyzer' menu. [file 1471-2105-12-343-S3.VAL]

CAFFEATE-O-METHYLTRANSFERASE-RXN   84.000000
CONIFERIN-BETA-GLUCOSIDASE-RXN   45.100000
BENZYL-ALC-DEHYDROGENASE-RXN   29.800000
RXN-1481   0.035800
RXN-5482   1.440000
RXN-1484   0.035800
CINNAMYL-ALCOHOL-DEHYDROGENASE-RXN   92.600000
TYROSINE-DECARBOXYLASE-RXN   101.000000
PHEAMINOTRANS-RXN   92.600000
RXN1F-775   0.064300
RXN1F-461   0.164000
RXN1F-462   0.080300
MANDELONITRILE-LYASE-RXN   29.800000
UDP-GLUCOSE-4,6-DEHYDRATASE-RXN   2.410000
DAHPSYN-RXN   90.700000
TYROSINE-AMINOTRANSFERASE-RXN   61.700000
RXN-9724   0.035800
RXN-9725   0.035800
RXN-8204   0.002400
mue   0.027000
PHENYLPYRUVATE-DECARBOXYLASE-RXN   50.000000
 
## Dont delete this line
lignin   1.000000;
