# Supplementary material for: A systems approach to identifying correlated gene targets for the loss of colour pigmentation in plants
Source: BMC Bioinformatics. 2011 Aug 17;12:343. doi: 10.1186/1471-2105-12-343 (PMC3180701; doi:10.1186/1471-2105-12-343)
Supplement: Additional file 4 — reactions. A file containing details of the reactions in the flavonoid subnetwork, downloaded from AraCyc. Each row in the file defines a reaction and its properties: <reaction identifier> <reaction equation> | <default value: # if unknown> <Par1: rate minimum> <Par2: rate maximum> <Par3: objective function coefficient 1- exclude, 0- include> <x-Pos: pixel coordinates> <y-Pos: pixel coordinates> <map number: network map where the box appears> <text box type: 1- editable, 2- noneditable >. [file 1471-2105-12-343-S4.TXT]

RXN1F-474	1 CPD1F-90 + 1 DTDP-RHAMNOSE = 1 CPD1F-461 + 1 PROTON + 1 TDP	|	#	0 Inf 0 387.5 452.5 1 1 0.001
RXN1F-475	1 CPD1F-461 + 1 DTDP-RHAMNOSE = 1 CPD1F-462 + 1 TDP	|	#	0 Inf 0 466.530063291139 579.5 1 1 0.001
RXN-1121	1 FERULIC-ACID + 1 OXYGEN-MOLECULE + 1 NADPH = 1 5-HYDROXY-FERULIC-ACID + 1 NADP + 1 WATER	|	#	0 Inf 0 66.5 333.5 1 1 0.001
RXN-8088	1 BENZALDEHYDE + 1 OXYGEN-MOLECULE + 1 WATER = 1 BENZOATE + 1 HYDROGEN-PEROXIDE	|	#	0 100 0 1193.5 316.5 1 1 0.001
RXN-8089	1 CINNAMALDEHYDE + 1 OXYGEN-MOLECULE + 1 WATER = 1 CPD-674 + 1 HYDROGEN-PEROXIDE	|	#	0 Inf 0 989.4999999999997 62.5 1 1 0.001
RXN-1125	1 SINAPALDEHYDE + 1 NADPH = 1 SINAPYL-ALCOHOL + 1 NADP	|	#	0 Inf 0 191.5328 402.9547 1 1 0.001
RXN-1126	1 CAFFEATE + 1 ATP + 1 CO-A = 1 CAFFEOYL-COA + 1 PPI + 1 AMP	|	#	0 Inf 0 132 103.9999999999999 1 1 0.001
CAFFEATE-O-METHYLTRANSFERASE-RXN	1 CPD-676 + 1 S-ADENOSYLMETHIONINE = 1 FERULIC-ACID + 1 ADENOSYL-HOMO-CYS	|	#	0 100 0 37.48734 299.5 1 1 0.001
RXN1F-93	1 DIHYDROKAEMPFEROL-CMPD + 1 OXYGEN-MOLECULE + 1 2-KETOGLUTARATE = 1 CPD1F-90 + 1 CARBON-DIOXIDE + 1 WATER + 1 SUC	|	#	0 Inf 0 494.4999999999999 266.5000000000003 1 1 0.001
TYRAMINE-N-FERULOYLTRANSFERASE-RXN	1 FERULOYL-COA + 1 TYRAMINE = 1 CO-A + 1 CPD-440	|	#	0 Inf 0 351.4857594936706 252.7560777957854 1 1 0.001
2.3.1.91-RXN	1 1-O-SINAPOYL-BETA-D-GLUCOSE + 1 CHOLINE = 1 O-SINAPOYLCHOLINE + 1 GLC	|	#	0 Inf 0 145.495253164557 511.1871961102106 1 1 0.001
4-COUMARATE--COA-LIGASE-RXN	1 COUMARATE + 1 ATP + 1 CO-A = 1 COUMARYL-COA + 1 PPI + 1 AMP	|	#	0 Inf 0 806.498417721519 119.5 1 1 0.001
CONIFERIN-BETA-GLUCOSIDASE-RXN	1 CPD-1777 + 1 WATER = 1 CONIFERYL-ALCOHOL + 1 GLC	|	#	0 100 0 378.5 318.5 1 1 0.001
NARINGENIN-3-DIOXYGENASE-RXN	1 NARINGENIN-CMPD + 1 OXYGEN-MOLECULE + 1 2-KETOGLUTARATE = 1 DIHYDROKAEMPFEROL-CMPD + 1 CARBON-DIOXIDE + 1 SUC	|	#	0 Inf 0 617.4723 226.5000000000002 1 1 0.001
RXN-1241	1 CONIFERYL-ALDEHYDE + 1 NAD + 1 WATER = 1 FERULIC-ACID + 1 NADH + 2 PROTON	|	#	0 100 0 160.4905 327.5 1 1 0.001
2.4.1.114-RXN	1 2-COUMARATE + 1 UDP-GLUCOSE = 1 CPD-459 + 1 UDP	|	#	0 Inf 0 677.5000000000001 83.5 1 1 0.001
RXN-1981	1 ISOCHORISMATE = 1 CPD-110 + 1 PYRUVATE	|	#	0 100 0 956.0071 245.5 1 1 0.001
LEUCPEL-RXN	1 LEUCOPELARGONIDIN-CMPD + 1 OXYGEN-MOLECULE + 1 2-KETOGLUTARATE = 1 PELARGONIDIN-CMPD + 1 CARBON-DIOXIDE + 2 WATER + 1 SUC	|	#	0 Inf 0 579.5 340.5 1 1 0.001
BENZYL-ALC-DEHYDROGENASE-RXN	1 NAD + 1 BENZYL-ALCOHOL = 1 BENZALDEHYDE + 1 NADH	|	#	0 100 0 1159.5 381.5 1 1 0.001
3-DEHYDROQUINATE-DEHYDRATASE-RXN	1 DEHYDROQUINATE = 1 3-DEHYDRO-SHIKIMATE + 1 WATER	|	#	0 Inf 0 313.8802588996767 96.41106128550041 1 1 0.001
DIHYDROKAEMPFEROL-4-REDUCTASE-RXN	1 DIHYDROKAEMPFEROL-CMPD + 1 NADPH = 1 LEUCOPELARGONIDIN-CMPD + 1 NADP	|	#	0 Inf 0 567.5 283.4999999999999 1 1 0.001
TRANS-CINNAMATE-2-MONOOXYGENASE-RXN	1 CPD-674 + 1 OXYGEN-MOLECULE + 1 NADPH = 1 2-COUMARATE + 1 NADP + 1 WATER	|	#	0 Inf 0 742.4999999999999 74.5 1 1 0.001
2.4.1.111-RXN	1 CONIFERYL-ALCOHOL + 1 UDP-GLUCOSE = 1 CPD-1777 + 1 UDP	|	#	0 100 0 332.5 312.5 1 1 0.001
PREPHENATE-DEHYDROGENASE-(NADP+)-RXN	1 PREPHENATE + 1 NADP = 1 NADPH + 1 CARBON-DIOXIDE + 1 P-HYDROXY-PHENYLPYRUVATE	|	#	0 Inf 0 455.4999999999997 67.5 1 1 0.001
RXN-1481	1 LEUCOPELARGONIDIN-CMPD + 1 NADPH = 1 CPD-1962 + 1 NADP + 1 WATER	|	#	0 Inf 0 673.9999999999996 313.5000000000002 1 1 0.001
RXN-5481	1 CPD-663 + 1 NADPH = 1 UDP-L-RHAMNOSE + 1 NADP	|	#	0 Inf 0 938.5 637.5 1 1 0.001
RXN-5482	1 NADPH + 1 UDP-GLUCOSE = 1 UDP-L-RHAMNOSE + 1 NADP + 1 WATER	|	#	0 Inf 0 984.5 604.5 1 1 0.001
RXN-1484	1 CPD-590 + 1 NADPH = 1 CPD-1961 + 1 NADP + 1 WATER	|	#	0 Inf 0 906.9296000000001 356.5 1 1 0.001
RXN1F-443	1 CPD1F-453 + 1 DTDP-RHAMNOSE = 1 CPD1F-420 + 1 TDP	|	#	0 Inf 0 314.3892 523.4664 1 1 0.001
CAFFEOYL-COA-O-METHYLTRANSFERASE-RXN	1 CAFFEOYL-COA + 1 S-ADENOSYLMETHIONINE = 1 FERULOYL-COA + 1 ADENOSYL-HOMO-CYS	|	#	0 Inf 0 210.583010732866 228.2331838565023 1 1 0.001
RXN1F-444	1 CPD1F-420 + 1 UDP-GLUCOSE = 1 CPD1F-431 + 1 UDP	|	#	0 Inf 0 222.9101941747571 542.8400597907323 1 1 0.001
RXN-8014	1 SINAPALDEHYDE + 1 NADP + 1 WATER = 1 SINAPATE + 1 NADPH	|	#	0 Inf 0 128.5546875000001 396.0373205603153 1 1 0.001
SINAPINE-ESTERASE-RXN	1 O-SINAPOYLCHOLINE + 1 WATER = 1 SINAPATE + 1 CHOLINE	|	#	0 100 0 14.5 404.829 1 1 0.001
SHIKIMATE-KINASE-RXN	1 SHIKIMATE + 1 ATP = 1 SHIKIMATE-5P + 1 ADP	|	#	0 Inf 0 372.0299352750807 162.6726457399097 1 1 0.001
2.3.1.103-RXN	2 1-O-SINAPOYL-BETA-D-GLUCOSE = 1 GLC + 1 12-BIS-O-SINAPOYL-BETA-D-GLUCOSIDE	|	#	0 Inf 0 27.5 446.4271 1 1 0.001
RXN-525	1 DIHYDROKAEMPFEROL-CMPD + 1 OXYGEN-MOLECULE + 1 NADPH = 1 CPD-474 + 1 NADP + 1 WATER	|	#	0 Inf 0 657.2394999999992 283.4476999999999 1 1 0.001
RXN-527	1 CPD-474 + 1 OXYGEN-MOLECULE + 1 2-KETOGLUTARATE = 1 CPD-520 + 1 CARBON-DIOXIDE + 1 WATER + 1 SUC	|	#	0 Inf 0 773.7191 386.5 1 1 0.001
3-DEHYDROQUINATE-SYNTHASE-RXN	1 3-DEOXY-D-ARABINO-HEPTULOSONATE-7-P = 1 DEHYDROQUINATE + 1 Pi	|	#	0 Inf 0 314.0299352750809 71.26158445440956 1 1 0.001
RXN-8713	1 CINNAMOYL-COA + 1 TYRAMINE = 1 CO-A + 1 CPD-8941	|	#	0 Inf 0 1190 108.5231689088188 1 1 0.001
RXN-8714	1 TYRAMINE + 1 SINAPOYL-COA = 1 CO-A + 1 CPD-8942	|	#	0 100 0 445.5 228.9182 1 1 0.001
RXN-8715	1 COUMARYL-COA + 1 TYRAMINE = 1 CO-A + 1 CPD-8943	|	#	0 Inf 0 656.534 174.5 1 1 0.001
CYCLOHEXADIENYL-DEHYDROGENASE-RXN	1 CPD-659 + 1 NAD = 1 TYR + 1 NADH + 1 CARBON-DIOXIDE	|	#	0 Inf 0 580.4138 75.5 1 1 0.001
RXNQT-4161	1 CPD1F-437 + 1 UDP-L-RHAMNOSE = 1 CPD-5521 + 1 UDP	|	#	0 Inf 0 650.4825949367089 571.5 1 1 0.001
RXNQT-4162	1 CPD-8013 + 1 UDP-L-RHAMNOSE = 1 CPDQT-26 + 1 UDP	|	#	0 Inf 0 933.5000000000001 549.5 1 1 0.001
APIGNAR-RXN	1 APIGENIN = 1 NARINGENIN-CMPD + 1 PROTON	|	#	0 Inf 0 944.6858999999994 192.6323999999997 1 1 0.001
RXN-90	1 SINAPYL-ALCOHOL + 1 UDP-GLUCOSE = 1 UDP + 1 CPD-63	|	#	0 Inf 0 190.4891 429.7594 1 1 0.001
RXN-91	1 CONIFERYL-ALDEHYDE + 1 UDP-GLUCOSE = 1 UDP + 1 CPD-81	|	#	0 Inf 0 262.4825949367089 320.5000000000003 1 1 0.001
RXN-92	1 SINAPALDEHYDE + 1 UDP-GLUCOSE = 1 UDP + 1 CPD-79	|	#	0 Inf 0 271.2394822006472 407.2497958926574 1 1 0.001
RXN-600	1 CPD-474 + 1 NADPH = 1 CPD-590 + 1 NADP	|	#	0 Inf 0 842.8282949367089 348.5 1 1 0.001
TRANS-CINNAMATE-4-MONOOXYGENASE-RXN	1 CPD-674 + 1 OXYGEN-MOLECULE + 1 NADPH = 1 COUMARATE + 1 NADP + 1 WATER	|	#	0 Inf 0 807.498417721519 92.5 1 1 0.001
RXN-602	1 CPD-590 + 1 OXYGEN-MOLECULE + 1 2-KETOGLUTARATE = 1 CPD-591 + 1 CARBON-DIOXIDE + 2 WATER + 1 SUC	|	#	0 Inf 0 961.5 342.5 1 1 0.001
CINNAMYL-ALCOHOL-DEHYDROGENASE-RXN	1 NADP + 1 CINNAMYL-ALC = 1 CINNAMALDEHYDE + 1 NADPH	|	#	0 100 0 1093.0016 43 1 1 0.001
RXN-5682	1 CPD-659 + 1 NADP = 1 TYR + 1 NADPH + 1 CARBON-DIOXIDE	|	#	0 Inf 0 623.4818 91.5 1 1 0.001
TYRAMINOTRANS-RXN	1 GLT + 1 P-HYDROXY-PHENYLPYRUVATE = 1 TYR + 1 2-KETOGLUTARATE	|	#	0 Inf 0 493.4999999999999 107.5 1 1 0.001
RXN-2601	1 COUMARYL-COA + 1 QUINATE = 1 4-COUMAROYLQUINATE + 1 CO-A	|	#	0 Inf 0 196 102.4858 1 1 0.001
RXN-2602	1 CONIFERYL-ALDEHYDE + 1 NADPH = 1 CONIFERYL-ALCOHOL + 1 NADP	|	#	0 Inf 0 282.5 295.4999999999999 1 1 0.001
SINAPATE-1-GLUCOSYLTRANSFERASE-RXN	1 SINAPATE + 1 UDP-GLUCOSE = 1 1-O-SINAPOYL-BETA-D-GLUCOSE + 1 UDP	|	#	0 100 0 84.5 408.5 1 1 0.001
TYROSINE-DECARBOXYLASE-RXN	1 TYR = 1 TYRAMINE + 1 CARBON-DIOXIDE	|	#	0 Inf 0 527.3299 208.5000000000001 1 1 0.001
RXN-7686	1 NARINGENIN-CMPD + 1 OXYGEN-MOLECULE + 1 2-KETOGLUTARATE = 1 CPD-431 + 1 CARBON-DIOXIDE + 1 WATER + 1 SUC	|	#	0 14.4 0 765.7065 225.5 1 1 0.001
RXN-7687	1 CPD-6994 + 1 OXYGEN-MOLECULE + 1 2-KETOGLUTARATE = 1 CARBON-DIOXIDE + 1 5734-TETRAHYDROXYFLAVONE + 1 WATER + 1 SUC	|	#	0 50.2 0 791.7476 239.5 1 1 0.001
RXN-8332	2 CPD-8098 + 1 OXYGEN-MOLECULE = 2 CPD-8094 + 2 WATER	|	#	0 Inf 0 56.11974110032362 121.4857997010462 1 1 0.001
RXN-8333	1 CPD-8094 + 1 WATER = 1 CPD-8095	|	#	0 Inf 0 56.20954692556634 156.7100149476831 1 1 0.001
RXN-8334	1 CPD-8095 = 1 CPD-8096	|	#	0 Inf 0 53.14967637540453 196.9342301943196 1 1 0.001
RXN-8335	1 CPD-8096 = 1 WATER + 1 CPD-8097	|	#	0 Inf 0 56.11974110032364 233.2705530642744 1 1 0.001
RXN-8336	1 CAFFEATE = 1 CPD-8098	|	#	0 Inf 0 49.0299 80.41110000000003 1 1 0.001
RXN-1101	1 COUMARYL-COA + 1 NADPH = 1 COUMARALDEHYDE + 1 CO-A + 1 NADP	|	#	0 Inf 0 796.5 165.5000000000003 1 1 0.001
RXN-1142	1 CONIFERYL-ALDEHYDE + 1 OXYGEN-MOLECULE + 1 NADPH = 1 5-HYDROXY-CONIFERALDEHYDE + 1 NADP + 1 WATER	|	#	0 Inf 0 212.5 329.5 1 1 0.001
RXN-1143	1 5-HYDROXY-CONIFERALDEHYDE + 1 S-ADENOSYLMETHIONINE = 1 SINAPALDEHYDE + 1 ADENOSYL-HOMO-CYS	|	#	0 Inf 0 182.5437500000001 378.1898442926604 1 1 0.001
RXN-1102	1 COUMARALDEHYDE + 1 NADPH = 1 NADP + 1 COUMARYL-ALCOHOL	|	#	0 Inf 0 689.5862 194.4999999999999 1 1 0.001
RXN-1103	1 COUMARATE + 1 OXYGEN-MOLECULE + 1 NADPH = 1 CAFFEATE + 1 NADP + 1 WATER	|	#	0 0.31 0 165.8535 26.4858 1 1 0.001
RXN-1104	1 CAFFEATE + 1 S-ADENOSYLMETHIONINE = 1 FERULIC-ACID + 1 ADENOSYL-HOMO-CYS	|	#	0 0.45 0 106 196 1 1 0.001
RXN-1105	1 FERULIC-ACID + 1 ATP + 1 CO-A = 1 FERULOYL-COA + 1 PPI + 1 AMP	|	#	0 Inf 0 132.5 254.7690437601297 1 1 0.001
RXN-1106	1 FERULOYL-COA + 1 NADPH = 1 CONIFERYL-ALDEHYDE + 1 CO-A + 1 NADP	|	#	0 Inf 0 193.4794303797467 257.4999999999999 1 1 0.001
RXN-6722	1 BENZOATE + 1 S-ADENOSYLMETHIONINE = 1 ADENOSYL-HOMO-CYS + 1 CPD-6441	|	#	0 Inf 0 1151.5 275.5000000000003 1 1 0.001
RXN-6723	1 CPD-110 + 1 S-ADENOSYLMETHIONINE = 1 ADENOSYL-HOMO-CYS + 1 CPD-6442	|	#	0 Inf 0 1017.5 279.5000000000002 1 1 0.001
RXN-6724	1 BENZOYLCOA + 1 BENZYL-ALCOHOL = 1 CO-A + 1 CPD-6443	|	#	0 100 0 1234.5 398.5 1 1 0.001
PREPHENATE-TRANSAMINE-RXN	1 PREPHENATE + 1 GLT = 1 CPD-659 + 1 2-KETOGLUTARATE	|	#	0 Inf 0 497.0000000000003 34 1 1 0.001
PHEAMINOTRANS-RXN	1 GLT + 1 PHENYL-PYRUVATE = 1 PHE + 1 2-KETOGLUTARATE	|	#	0 100 0 704.1796 18.1121 1 1 0.001
2.5.1.19-RXN	1 SHIKIMATE-5P + 1 PHOSPHO-ENOL-PYRUVATE = 1 3-ENOLPYRUVYL-SHIKIMATE-5P + 1 Pi	|	#	0 Inf 0 420.700647249191 157.8594917787744 1 1 0.001
RXN-3142	1 COUMARYL-COA + 1 NADPH + 3 MALONYL-COA = 1 CPD-3041 + 4 CO-A + 3 CARBON-DIOXIDE + 1 NADP + 1 WATER	|	#	0 Inf 0 903.5000000000001 132.5 1 1 0.001
2.3.1.133-RXN	1 COUMARYL-COA + 1 SHIKIMATE = 1 CPD-412 + 1 CO-A	|	#	0 Inf 0 362.5000000000001 200.9822335025378 1 1 0.001
SHIKIMATE-5-DEHYDROGENASE-RXN	1 3-DEHYDRO-SHIKIMATE + 1 NADPH = 1 SHIKIMATE + 1 NADP	|	#	0 Inf 0 321.7605177993527 137.7847533632285 1 1 0.001
RXN-2224	1 BENZOYLCOA + 1 3-HYDROXYPROPYL-GLUCOSINOLATE = 1 CO-A + 1 3-BENZOYLOXYPROPYL-GLUCOSINOLATE	|	#	0 100 0 1077.5 240.5 1 1 0.001
RXN-3221	1 CPD-3041 = 1 CPD-3061	|	#	0 Inf 0 891.0898058252415 166.7100149476829 1 1 0.001
PREPHENATEDEHYDROG-RXN	1 PREPHENATE + 1 NAD = 1 NADH + 1 CARBON-DIOXIDE + 1 P-HYDROXY-PHENYLPYRUVATE	|	#	0 Inf 0 505.9999999999999 67.41110000000003 1 1 0.001
RXN-8262	1 CPD-520 + 1 S-ADENOSYLMETHIONINE = 1 CPD-8004 + 1 ADENOSYL-HOMO-CYS	|	#	0 Inf 0 731.6526949367088 399.5 1 1 0.001
RXN-8263	1 CPD1F-90 + 1 UDP-GLUCOSE = 1 CPD-8007 + 1 UDP	|	#	0 Inf 0 514.5 314.5000000000003 1 1 0.001
RXN-8264	1 CPD-520 + 1 UDP-GLUCOSE = 1 CPD-8006 + 1 UDP	|	#	0 Inf 0 794.7523772151898 410.5 1 1 0.001
RXN-8265	1 CPD1F-437 + 1 UDP-GLUCOSE = 1 CPD-8009 + 1 UDP	|	#	0 Inf 0 623.5 515.5 1 1 0.001
RXN-8266	1 CPD1F-461 + 1 UDP-GLUCOSE = 1 CPD-8012 + 1 UDP	|	#	0 Inf 0 373.5000000000001 532.5 1 1 0.001
RXN-8267	1 UDP-L-RHAMNOSE + 1 CPD-520 = 1 CPD-8013 + 1 UDP	|	#	0 Inf 0 823.522151898734 531.5 1 1 0.001
RXN-8268	1 CPD-8013 + 1 UDP-GLUCOSE = 1 CPD-8011 + 1 UDP	|	#	0 Inf 0 1139.7967 553 1 1 0.001
PHENYLALANINE-AMMONIA-LYASE-RXN	1 PHE = 1 CPD-674 + 1 PROTON + 1 AMMONIA	|	#	0 Inf 0 722 59.48580000000004 1 1 0.001
RXN-7650	1 NARINGENIN-CMPD + 1 OXYGEN-MOLECULE + 1 NADPH + 1 PROTON = 1 CPD-431 + 1 NADP + 2 WATER	|	#	0 14.4 0 777.7255 199.5 1 1 0.001
RXN-7651	1 CPD-431 + 1 OXYGEN-MOLECULE + 1 NADPH = 1 5734-TETRAHYDROXYFLAVONE + 1 NADP + 1 WATER	|	#	0 50.2 0 891.9059 243.5 1 1 0.001
2.3.1.92-RXN	1 1-O-SINAPOYL-BETA-D-GLUCOSE + 1 MAL = 1 GLC + 1 SINAPOYL-S-MALATE	|	#	0 Inf 0 86.49999999999999 445.5891410048622 1 1 0.001
RXN-7652	1 NARINGENIN-CMPD + 1 OXYGEN-MOLECULE + 1 NADPH = 1 CPD-6994 + 1 NADP + 1 WATER	|	#	0 Inf 0 716.629 240.4999999999999 1 1 0.001
RXN-7653	1 CPD-6994 + 1 OXYGEN-MOLECULE + 1 NADPH = 1 5734-TETRAHYDROXYFLAVONE + 1 NADP + 2 WATER	|	#	0 Inf 0 795.754 262.5000000000002 1 1 0.001
PELUDP-RXN	1 PELARGONIDIN-CMPD + 1 UDP-GLUCOSE = 1 PELARGONIDIN-3-GLUCOSIDE-CMPD + 1 UDP	|	#	0 Inf 0 568.5 404.5 1 1 0.001
RXN1F-775	1 CPD-591 + 1 UDP-GLUCOSE = 1 UDP + 1 CPD1F-766	|	#	0 Inf 0 985.053 399.5 1 1 0.001
RXN1F-461	1 CPD1F-90 + 1 UDP-GLUCOSE = 1 CPD1F-453 + 1 UDP	|	#	0 Inf 0 403.4999999999999 342.5 1 1 0.001
RXN1F-462	1 CPD-520 + 1 UDP-GLUCOSE = 1 CPD1F-437 + 1 UDP	|	#	0 Inf 0 726.365908598135 485.0459652482471 1 1 0.001
RXN-8035	1 CPD-459 = 1 CPD-7417	|	#	0 Inf 0 683.5000000000001 107.5 1 1 0.001
RXN-8036	1 CPD-7417 + 1 WATER = 1 CPD-7418 + 1 GLC	|	#	0 Inf 0 614.4999999999996 139.5470016207457 1 1 0.001
RXN-8037	1 CPD-7418 = 1 WATER + 1 COUMARIN	|	#	0 Inf 0 574.503164556962 167.4043760129645 1 1 0.001
CHORISMATEMUT-RXN	1 CHORISMATE = 1 PREPHENATE	|	#	0 100 0 409 93 1 1 0.001
CINNAMOYL-COA-REDUCTASE-RXN	1 CINNAMALDEHYDE + 1 CO-A + 1 NADP = 1 CINNAMOYL-COA + 1 NADPH	|	#	0 Inf 0 1089.149676375405 81.33632286995498 1 1 0.001
RXN-7775	1 CPD-6994 + 1 OXYGEN-MOLECULE + 1 2-KETOGLUTARATE = 1 CPD-474 + 1 CARBON-DIOXIDE + 1 SUC	|	#	0 Inf 0 762.5 319.4999999999999 1 1 0.001
RXN-3422	1 5-HYDROXY-FERULIC-ACID + 1 S-ADENOSYLMETHIONINE = 1 SINAPATE + 1 ADENOSYL-HOMO-CYS	|	#	0 Inf 0 89.5 378.5 1 1 0.001
RXN-1241-NADP	1 CONIFERYL-ALDEHYDE + 1 NADP + 1 WATER = 1 FERULIC-ACID + 1 NADPH + 2 PROTON	|	#	0 100 0 167.5 302.5 1 1 0.001
CHORISMATE-SYNTHASE-RXN	1 3-ENOLPYRUVYL-SHIKIMATE-5P = 1 Pi + 1 CHORISMATE	|	#	0 Inf 0 412.700647249191 129.5979073243645 1 1 0.001
CARBOXYCYCLOHEXADIENYL-DEHYDRATASE-RXN	1 CPD-659 = 1 PHE + 1 CARBON-DIOXIDE + 1 WATER	|	#	0 Inf 0 582.0079113924051 29.00000000000011 1 1 0.001
RXN-2581	1 CPD-412 + 1 OXYGEN-MOLECULE + 1 NADPH = 1 CAFFEOYLSHIKIMATE + 1 NADP + 1 WATER	|	#	0 Inf 0 290.0031645569617 210.9999999999994 1 1 0.001
RXN-2583	1 4-COUMAROYLQUINATE + 1 OXYGEN-MOLECULE + 1 NADPH = 1 CAFFEOYLQUINATE + 1 NADP + 1 WATER	|	#	0 Inf 0 202.970064724919 139.635276532137 1 1 0.001
MANDELONITRILE-LYASE-RXN	1 MANDELONITRILE = 1 BENZALDEHYDE + 1 HCN	|	#	0 100 0 1112.5 357.5 1 1 0.001
UDP-GLUCOSE-4,6-DEHYDRATASE-RXN	1 UDP-GLUCOSE = 1 CPD-663 + 1 WATER	|	#	0 100 0 1073.6922 616 1 1 0.001
DAHPSYN-RXN	1 ERYTHROSE-4P + 1 WATER + 1 PHOSPHO-ENOL-PYRUVATE = 1 3-DEOXY-D-ARABINO-HEPTULOSONATE-7-P + 1 Pi	|	#	0 100 0 248.0599 45.22422 1 1 0.001
BENZOATE--COA-LIGASE-RXN	1 BENZOATE + 1 ATP + 1 CO-A = 1 BENZOYLCOA + 1 PPI + 1 AMP	|	#	0 Inf 0 1143.5 244.4999999999998 1 1 0.001
RXN-8270	1 CPD1F-453 + 1 UDP-GLUCOSE = 1 CPD-8034 + 1 UDP	|	#	0 Inf 0 392.4999999999999 385.5 1 1 0.001
RXN-8271	1 CPD1F-437 + 1 UDP-GLUCOSE = 1 CPD-8033 + 1 UDP	|	#	0 Inf 0 574.5 539.5 1 1 0.001
RXN-2621	1 CAFFEOYLSHIKIMATE + 1 CO-A = 1 SHIKIMATE + 1 CAFFEOYL-COA	|	#	0 Inf 0 265.5388349514562 152.1494768310901 1 1 0.001
RXN-2622	1 CAFFEOYLQUINATE + 1 CO-A = 1 CAFFEOYL-COA + 1 QUINATE	|	#	0 Inf 0 206.0299352750809 185.8968609865465 1 1 0.001
RXN-2001	1 CPD-674 + 1 CO-A = 1 CINNAMOYL-COA + 1 WATER	|	#	0 Inf 0 925.5 99.5 1 1 0.001
RXN-2002	1 CINNAMOYL-COA + 1 WATER = 1 CPD-513	|	#	0 Inf 0 1125 121.9999999999999 1 1 0.001
RXN-2003	1 NADP + 1 CPD-513 = 1 NADPH + 1 PROTON + 1 CPD-514	|	#	0 Inf 0 1162.990506329114 156.9999999999999 1 1 0.001
TYROSINE-AMINOTRANSFERASE-RXN	1 TYR + 1 2-KETOGLUTARATE = 1 GLT + 1 P-HYDROXY-PHENYLPYRUVATE	|	#	0 100 0 540.3505 107.5 1 1 0.001
NARINGENIN-CHALCONE-SYNTHASE-RXN	1 COUMARYL-COA + 3 MALONYL-COA = 1 APIGENIN + 4 CO-A + 3 CARBON-DIOXIDE	|	#	0 Inf 0 1041.5 137.5 1 1 0.001
RXN-2006	1 CO-A + 1 CPD-514 = 1 BENZOYLCOA + 1 ACETYL-COA	|	#	0 Inf 0 1164.5 196.4999999999999 1 1 0.001
RXN-2007	1 BENZOATE + 1 OXYGEN-MOLECULE + 1 NADPH = 1 CPD-110 + 1 NADP + 1 WATER	|	#	0 Inf 0 1085.5 264.4999999999997 1 1 0.001
RXN-2009	1 WATER + 1 CPD-12112 = 1 CPD-110 + 1 CO-A + 1 PROTON	|	#	0 100 0 1016.4905 241.5 1 1 0.001
RXN-9724	1 PELARGONIDIN-CMPD + 3 PROTON = 1 CPD-10413	|	#	0 Inf 0 497.784 373 1 1 0.01
RXN-9725	1 CPD-591 + 1 NADPH = 1 NADP + 1 WATER + 1 CPD-7630	|	#	0 Inf 0 1024.488924050633 359.5 1 1 0.001
RXN-7828	1 UDP-GLUCOSE + 1 PELARGONIDIN-3-GLUCOSIDE-CMPD = 1 UDP + 1 CPD-7137	|	#	0 Inf 0 552.5 448.5 1 1 0.001
QUERCETIN-3-O-METHYLTRANSFERASE-RXN	1 CPD-520 + 1 S-ADENOSYLMETHIONINE = 1 ADENOSYL-HOMO-CYS + 1 3457-TETRAHYDROXY-3-METHOXYFLAVONE	|	#	0 Inf 0 744.6732126582278 528.5 1 1 0.001
2.1.1.82-RXN	1 S-ADENOSYLMETHIONINE + 1 3457-TETRAHYDROXY-3-METHOXYFLAVONE = 1 ADENOSYL-HOMO-CYS + 1 345-TRIHYDROXY-37-DIMETHOXYFLAVONE	|	#	0 Inf 0 666.5000000000001 503.5 1 1 0.001
2.1.1.83-RXN	1 S-ADENOSYLMETHIONINE + 1 345-TRIHYDROXY-37-DIMETHOXYFLAVONE = 1 PROTON + 1 ADENOSYL-HOMO-CYS + 1 CPD-10510	|	#	0 Inf 0 579.5 485.5 1 1 0.001
RXN-8169	1 UDP-GLUCOSE + 1 CPD1F-766 = 1 PROTON + 1 UDP + 1 CPD-7138	|	#	0 Inf 0 1016.1021 440.5 1 1 0.001
RXN-8170	1 COUMARYL-COA + 1 CPD-7138 = 1 CO-A + 1 CPD-7714	|	#	0 Inf 0 1052.659 482 1 1 0.001
RXN-8204	1 COUMARYL-COA + 1 CPD1F-766 = 1 CO-A + 1 CPD-7866	|	#	0 Inf 0 1081.7049 442 1 1 0.001
RXN-8205	1 UDP-GLUCOSE + 1 CPD-7866 = 1 UDP + 1 CPD-7714	|	#	0 Inf 0 1111.7524 476 1 1 0.001
RXN-8171	1 MALONYL-COA + 1 CPD-7714 = 1 CO-A + 1 CPD-7708	|	#	0 Inf 0 1152.8172 493 1 1 0.001
RXN-8176	1 UDP-GLUCOSE + 1 CPD1F-766 = 1 PROTON + 1 UDP + 1 CPD-7842	|	#	0 Inf 0 1118.7634 433 1 1 0.001
mue			|	#	0 1 -1 59.45251 646 1 1 0.01
2.6.1.58-RXN	1 PHE + 1 PYRUVATE = 1 PHENYL-PYRUVATE + 1 L-ALPHA-ALANINE	|	#	0 100 0 723.5 41.5 1 1 0.01
RXN-7700	1 NADH + 1 PHENYLACETALDEHYDE = 1 NAD + 1 CPD-7035	|	#	0 100 0 964.5 36.5 1 1 0.01
PHENYLPYRUVATE-DECARBOXYLASE-RXN	1 PHENYL-PYRUVATE = 1 CARBON-DIOXIDE + 1 PHENYLACETALDEHYDE	|	#	0 100 0 817 35 1 1 0.01
RXN-7921	1 CPD-6994 + 1 OXYGEN-MOLECULE + 1 NADPH = 1 NADP + 1 WATER + 1 CPD-7214	|	#	0 100 0 788.7429 283.5 1 1 0.01
RXN-7922	1 OXYGEN-MOLECULE + 1 2-KETOGLUTARATE + 1 CPD-7214 = 1 CARBON-DIOXIDE + 1 SUC + 1 CPD-7087	|	#	0 100 0 821.7951 297.5 1 1 0.01
RXN-7782	1 DIHYDROKAEMPFEROL-CMPD + 2 OXYGEN-MOLECULE + 2 NADPH = 2 NADP + 2 WATER + 1 CPD-7087	|	#	0 100 0 675.8503 262.4299 1 1 0.01
RXN-7784	1 NADPH + 1 CPD-7087 = 1 NADP + 1 CPD-7088	|	#	0 100 0 910.5 304.5 1 1 0.01
FLAVONOL-3-SULFOTRANSFERASE-RXN	1 CPD-520 + 1 PAPS = 1 CPD-1822 + 1 3-5-ADP	|	#	0 100 0 833.8141 419.5 1 1 0.01
2.8.2.26-RXN	1 CPD-1822 + 1 PAPS = 1 PROTON + 1 QUERCETIN-33-BISSULFATE + 1 3-5-ADP	|	#	0 100 0 836.8188 435.5 1 1 0.01
2.8.2.27-RXN	1 CPD-1822 + 1 PAPS = 1 PROTON + 1 QUERCETIN-34-BISSULFATE + 1 3-5-ADP	|	#	0 100 0 962.0166 439.5 1 1 0.01
2.8.2.28-RXN	1 QUERCETIN-33-BISSULFATE + 1 PAPS = 1 QUERCETIN-337-TRISSULFATE + 1 3-5-ADP	|	#	0 100 0 850.5 474.5 1 1 0.01
RXN-10130	1 PAPS + 1 QUERCETIN-34-BISSULFATE = 1 CPD-10893 + 1 3-5-ADP	|	#	0 100 0 915.4763 479.5 1 1 0.01
RXN-10131	1 PAPS + 1 CPD-10893 = 1 PROTON + 1 CPD-10894 + 1 3-5-ADP	|	#	0 100 0 1031.5 504.5 1 1 0.01
RXN-10138	1 CPD-8004 + 1 PAPS = 1 PROTON + 1 CPD-10900 + 1 3-5-ADP	|	#	0 100 0 668.553 386.5 1 1 0.01
RXN-10244	1 PAPS + 1 CPD-10900 = 1 CPD-11018 + 1 3-5-ADP	|	#	0 100 0 666.5498 427.5 1 1 0.01
RXN-10132	1 PAPS + 1 QUERCETIN-337-TRISSULFATE = 1 PROTON + 1 CPD-10894 + 1 3-5-ADP	|	#	0 100 0 862.5 512.5 1 1 0.01
RXN-2008	1 BENZOYLCOA + 1 OXYGEN-MOLECULE + 1 NADPH + 1 PROTON = 1 NADP + 1 WATER + 1 CPD-12112	|	#	0 Inf 0 1099.3539 220.4598 1 1 0.01
ISOCHORSYN-RXN	1 CHORISMATE = 1 ISOCHORISMATE	|	#	0 Inf 0 472.5000000000001 127.5 1 1 0.01
RXN-11269	1 CPD-674 + 1 WATER = 1 CPD-12218	|	#	0 Inf 0 897.493670886076 85.5 1 1 0.01
RXN-11270	1 CPD-12218 = 1 BENZALDEHYDE + 1 ACET	|	#	0 Inf 0 1065.681218987342 160.9999999999997 1 1 0.01
RXN-7834	1 MALONYL-COA + 1 PROTON + 1 PELARGONIDIN-3-GLUCOSIDE-CMPD = 1 CO-A + 1 CPD-7149	|	#	0 Inf 0 477.7524000000001 439 1 1 0.01
